# Supplementary material for: Metabolic fingerprinting of chemotherapy-resistant prostate cancer stem cells. An untargeted metabolomic approach by liquid chromatography-mass spectrometry
Source: Front Cell Dev Biol. 2022 Oct 17;10:1005675. doi: 10.3389/fcell.2022.1005675 (PMC9618794; doi:10.3389/fcell.2022.1005675)
Supplement: Supplementary file 1 [file Table2.xlsx]

## Sheet: all compounds Positive
TOTAL 850
						Group Area: 01_B_POS_C18_V5	Group Area: 02_B_POS_C18_V6	Group Area: 03_B_POS_C18_V7	Group Area: 16_B_POS_C18_V7	Group Area: 26_B_POS_C18_V5	Group Area: 36_B_POS_C18_V5	Group Area: 46_B_POS_C18_V5	Group Area: 56_B_POS_C18_V5	Group Area: 04_QCT_POS_C18_V8	Group Area: 05_QCT_POS_C18_V9	Group Area: 06_QCT_POS_C18_V10	Group Area: 17_QCT_POS_C18_V8	Group Area: 27_QCT_POS_C18_V10	Group Area: 37_QCT_POS_C18_V8	Group Area: 47_QCT_POS_C18_V5	Group Area: 57_QCT_POS_C18_V5	Group Area: 59_QCT_POS_C18_V5	Group Area: 60_QCT_POS_C18_V5	Group Area: 08_M1_G1_POS_C18_V11	Group Area: 09_M2_G1_POS_C18_V12	Group Area: 10_M3_G1_POS_C18_V13	Group Area: 11_M4_G1_POS_C18_V14	Group Area: 12_M5_G1_POS_C18_V15	Group Area: 13_M6_G1_POS_C18_V16	Group Area: 14_M7_G1_POS_C18_V17	Group Area: 15_M8_G1_POS_C18_V18	Group Area: 18_M9_G1_POS_C18_V21	Group Area: 19_M10_G1_POS_C18_V22	Group Area: 20_M11_G1_POS_C18_V23	Group Area: 21_M12_G1_POS_C18_V24	Group Area: 22_M13_G1_POS_C18_V25	Group Area: 23_M14_G1_POS_C18_V26	Group Area: 24_M15_G1_POS_C18_V27	Group Area: 25_M16_G1_POS_C18_V28	Group Area: 28_M17_G1_POS_C18_V31	Group Area: 29_M18_G1_POS_C18_V32	Group Area: 30_M19_G1_POS_C18_V33	Group Area: 31_M20_G1_POS_C18_V34	Group Area: 32_M21_G2_POS_C18_V35	Group Area: 33_M22_G2_POS_C18_V36	Group Area: 34_M23_G2_POS_C18_V37	Group Area: 35_M24_G2_POS_C18_V38	Group Area: 38_M25_G2_POS_C18_V41	Group Area: 39_M26_G2_POS_C18_V42
ID	Name	Formula	Calc. MW	RT [min]	Ionization Mode	Blank	Blank	Blank	Blank	Blank	Blank	Blank	Blank	QC	QC	QC	QC	QC	QC	QC	QC	QC	QC	LNCaP	LNCaP	LNCaP	LNCaP	LNCaP	LNCaP	LNCaP	LNCaP	LNCaP	LNCaP	LNCaP	LNCaP	LNCaP	LNCaP	LNCaP	LNCaP	LNCaP	LNCaP	LNCaP	LNCaP	LN-Flu	LN-Flu	LN-Flu	LN-Flu	LN-Flu	LN-Flu
ID_89_POS	Adenine	C5 H5 N5	135.054	0.104	Positive	71735.1	70622.9	73480.9	953468	2.24425e+06	1.20608e+06	632103	640933	213441	628965	1.01561e+06	1.18824e+06	1.41665e+06	847323	628788	569480	504977	615495	874206	9.91475e+06	9.97752e+06	2.25736e+06	2.05387e+06	1.16345e+07	2.88921e+06	1.66128e+06	627155	349380	413122	1.01867e+06	1.79912e+06	939116	1.57721e+06	8.85276e+06	1.00021e+06	1.02737e+06	1.06474e+06	1.30647e+06	1.69023e+06	1.29851e+06	1.6103e+06	1.46102e+06	809728	598611
ID_283_POS	Unknown134	C15 H24 P2	266.135	0.687	Positive	34003.4	44698.6	52868.3	184656	178478	105542	301479	171971	813695	917103	952602	2.15898e+06	1.03475e+06	2.64714e+06	2.43445e+06	1.86838e+06	2.06957e+06	2.68698e+06	734229	727437	806199	818594	818379	740083	677853	1.46742e+06	1.62823e+06	1.72981e+06	2.25929e+06	2.07473e+06	1.7928e+06	1.85461e+06	1.56545e+06	1.02497e+06	929362	940109	982927	846799	800871	765221	719183	919865	3.0326e+06	2.11491e+06
ID_2_POS	(±)-Abscisic acid	C15 H20 O4	264.137	0.688	Positive	36033.7	94734.9	112050	292874	351905	160022	190224	174402	2.86943e+06	2.86529e+06	2.88579e+06	5.79491e+06	2.95938e+06	7.23578e+06	6.17297e+06	4.89428e+06	6.19414e+06	7.60632e+06	2.65528e+06	2.33502e+06	2.56669e+06	2.95449e+06	2.54025e+06	2.50088e+06	2.12857e+06	3.74484e+06	4.85279e+06	4.10486e+06	5.71866e+06	4.64467e+06	2.75279e+06	4.17695e+06	3.89625e+06	3.96474e+06	2.67162e+06	3.04671e+06	3.05387e+06	2.24147e+06	2.70438e+06	2.30787e+06	1.87141e+06	2.71604e+06	8.62824e+06	6.66813e+06
ID_249_POS	Unknown103	C11 H21 Cl N4 O S	292.111	0.706	Positive	49690.1	63223.7	73062.2	107778	316060	251237	242094	144753	2.10582e+06	2.11835e+06	2.18305e+06	4.23277e+06	972474	5.12141e+06	4.55281e+06	1.93087e+06	2.11986e+06	2.68674e+06	1.60237e+06	1.50213e+06	1.40632e+06	1.57172e+06	1.59033e+06	1.39924e+06	1.4404e+06	3.83238e+06	3.39718e+06	2.91714e+06	3.14681e+06	4.00507e+06	2.2935e+06	2.57405e+06	2.25374e+06	1.36134e+06	1.00453e+06	905969	996238	713826	974206	1.17034e+06	863516	1.14583e+06	7.54046e+06	4.26563e+06
ID_839_POS	Unknown94		157.159	0.721	Positive	2.01856e+06	2.04248e+06	1.96171e+06	1.79607e+06	2.06636e+06	1.90281e+06	1.79535e+06	1.8183e+06	3.18552e+07	3.55382e+07	3.48506e+07	3.59347e+07	3.18291e+07	3.21188e+07	4.33865e+07	3.53129e+07	4.41217e+07	3.64578e+07	4.95515e+07	3.55528e+07	3.74703e+07	4.64221e+07	4.99508e+07	4.88677e+07	4.38115e+07	3.80508e+07	3.75993e+07	4.10245e+07	3.73318e+07	4.02098e+07	4.21098e+07	3.98099e+07	3.78495e+07	4.32918e+07	3.15848e+07	4.23943e+07	5.689e+07	3.47338e+07	3.71872e+07	3.89118e+07	4.20158e+07	3.5699e+07	3.40196e+07	3.92217e+07
ID_510_POS	Unknown339	C17 H45 N9 O7 P2 S	581.265	0.723	Positive	31380.1	39926.7	46139.9	75764.5	83648	87293.9	101398	91414	339224	351541	194228	161260	190364	417625	473683	404738	365248	267210	289957	253609	166720	198423	154376	140488	248155	461500	259615	1.59016e+06	2.31064e+06	126223	273145	647498	187630	1.50319e+06	424688	359392	1.24185e+06	285904	285680	300902	202490	116339	428705	686901
ID_712_POS	Unknown520	C10 H23 N3	185.189	0.73	Positive	2.11931e+06	2.06693e+06	2.09704e+06	2.01337e+06	2.0911e+06	2.11095e+06	1.96658e+06	1.94405e+06	4.54491e+06	6.12879e+06	5.87846e+06	5.93232e+06	5.53275e+06	5.60506e+06	6.94754e+06	5.54439e+06	4.91619e+06	5.59918e+06	7.62376e+06	7.80127e+06	5.5946e+06	7.61413e+06	7.0756e+06	9.61396e+06	6.98821e+06	6.75892e+06	6.02591e+06	7.40703e+06	6.16958e+06	5.34192e+06	4.51414e+06	8.15324e+06	7.8329e+06	7.79659e+06	5.29957e+06	6.53734e+06	9.64222e+06	5.15651e+06	6.74806e+06	9.00978e+06	7.09239e+06	5.82658e+06	7.18902e+06	7.37874e+06
ID_559_POS	Unknown383		72.5796	0.732	Positive	554288	551104	554541	413446	481050	445564	492907	405635	3.58151e+06	3.24385e+06	6.49764e+06	3.20709e+06	2.74474e+06	3.33568e+06	3.11075e+06	4.48119e+06	3.40234e+06	2.80918e+06	5.63129e+06	5.25377e+06	5.22206e+06	4.75585e+06	6.19065e+06	7.43594e+06	4.96781e+06	5.86844e+06	4.56281e+06	6.82561e+06	6.85634e+06	4.68831e+06	4.62671e+06	5.72179e+06	5.05355e+06	8.08588e+06	7.22918e+06	4.91406e+06	5.40127e+06	4.77802e+06	1.89884e+06	1.88187e+06	2.08346e+06	1.51549e+06	1.3951e+06	2.49803e+06
ID_841_POS	Unknown96		78.5795	0.734	Positive	1.84012e+06	1.86192e+06	1.88904e+06	1.81367e+06	1.88369e+06	1.90157e+06	1.77152e+06	1.75122e+06	2.78074e+07	2.73478e+07	3.48506e+07	2.41855e+07	2.36705e+07	3.57338e+07	4.33865e+07	3.42709e+07	4.41217e+07	3.64578e+07	4.95515e+07	3.55528e+07	3.74703e+07	4.64221e+07	2.99797e+07	4.88677e+07	3.97371e+07	2.63904e+07	3.75993e+07	4.10245e+07	2.3444e+07	4.02098e+07	4.21098e+07	3.98099e+07	4.42455e+07	4.32918e+07	3.15848e+07	4.23943e+07	7.33906e+07	3.47338e+07	2.95119e+07	3.4479e+07	4.20158e+07	3.5699e+07	3.38282e+07	3.92217e+07
ID_245_POS	Unknown10	C10 H23 N3	185.19	0.735	Positive	6.69052e+06	6.86693e+06	6.61391e+06	3.4358e+07	3.57116e+07	3.58146e+07	3.57132e+07	3.93562e+07	1.86512e+09	2.11322e+09	3.34152e+09	2.13037e+09	2.18448e+09	2.27909e+09	1.27122e+09	2.24368e+09	2.54248e+09	2.37355e+09	3.94669e+09	1.46596e+09	3.18003e+09	2.11003e+09	3.32837e+09	2.96994e+09	1.91553e+09	2.86845e+09	2.46642e+09	1.36041e+09	2.1769e+09	2.82303e+09	2.3123e+09	3.02724e+09	3.04313e+09	1.94871e+09	1.69948e+09	3.03634e+09	2.51922e+09	3.11172e+09	2.36328e+09	2.99298e+09	2.6787e+09	2.59512e+09	3.06059e+09	2.69962e+09
ID_632_POS	Unknown449	C8 H16 N2	140.131	0.736	Positive	1.74316e+06	1.76381e+06	1.7895e+06	1.55102e+06	1.78443e+06	1.80137e+06	1.5504e+06	1.65895e+06	4.51053e+06	5.70287e+06	6.18175e+06	5.16166e+06	4.01923e+06	4.53749e+06	4.77829e+06	3.9653e+06	5.62538e+06	4.34137e+06	6.29715e+06	5.57354e+06	5.41375e+06	5.33098e+06	6.68893e+06	6.73518e+06	5.41629e+06	4.23403e+06	5.44385e+06	5.33442e+06	4.84498e+06	4.0341e+06	5.14579e+06	6.19135e+06	5.74712e+06	5.53137e+06	4.25938e+06	6.06608e+06	1.01824e+07	5.67733e+06	7.58698e+06	6.59477e+06	5.53515e+06	5.04665e+06	5.52279e+06	8.27744e+06
ID_288_POS	Unknown139		70.0663	0.738	Positive	2.26746e+06	2.30952e+06	2.16505e+06	2.22223e+06	2.15892e+06	2.17941e+06	2.03036e+06	2.19473e+06	2.54124e+07	2.71015e+07	2.66378e+07	2.71315e+07	2.58354e+07	2.85299e+07	2.60254e+07	2.60752e+07	2.51281e+07	2.59113e+07	2.98652e+07	2.90061e+07	2.96709e+07	2.91565e+07	2.92205e+07	3.00588e+07	3.33053e+07	3.10259e+07	2.72134e+07	3.08458e+07	2.84937e+07	3.27524e+07	2.40503e+07	3.45351e+07	2.57002e+07	2.99641e+07	2.44315e+07	2.7703e+07	4.66558e+07	3.78104e+07	3.01475e+07	3.13186e+07	3.35689e+07	2.57794e+07	2.77863e+07	3.61117e+07
ID_649_POS	Unknown464		70.0657	0.738	Positive	1.77791e+06	1.79898e+06	1.82518e+06	1.75236e+06	1.82001e+06	1.83729e+06	1.71163e+06	1.69202e+06	4.51053e+06	5.70287e+06	6.18175e+06	5.16166e+06	4.01923e+06	4.53749e+06	4.77829e+06	3.9653e+06	5.62538e+06	4.34137e+06	6.29715e+06	5.57354e+06	5.41375e+06	5.33098e+06	6.68893e+06	6.73518e+06	5.41629e+06	4.23403e+06	5.44385e+06	5.33442e+06	4.84498e+06	4.0341e+06	5.14579e+06	6.19135e+06	5.74712e+06	5.53137e+06	4.25938e+06	6.06608e+06	1.01824e+07	5.67733e+06	7.58698e+06	6.59477e+06	5.53515e+06	5.04665e+06	5.52279e+06	8.27744e+06
ID_223_POS	Spermine	C10 H26 N4	202.216	0.739	Positive	2.97806e+06	3.04651e+06	2.96527e+06	1.36984e+07	1.08553e+07	1.43344e+07	7.60668e+06	1.16064e+07	1.51062e+09	9.45725e+08	9.30738e+08	1.48358e+09	1.38268e+09	1.50134e+09	8.78156e+08	1.33811e+09	1.53672e+09	1.31586e+09	1.09188e+09	1.06031e+09	1.11816e+09	1.53628e+09	1.50027e+09	1.52732e+09	1.47487e+09	1.16467e+09	1.39349e+09	9.48067e+08	1.26208e+09	1.11734e+09	1.391e+09	1.33394e+09	1.53621e+09	1.4454e+09	1.51061e+09	1.81526e+09	1.6815e+09	1.36248e+09	1.70962e+09	1.4215e+09	1.74311e+09	1.36262e+09	1.3063e+09	1.68884e+09
ID_278_POS	Unknown13		84.0819	0.757	Positive	2.59965e+06	2.6248e+06	2.72835e+06	2.52559e+06	2.53648e+06	2.47693e+06	2.43126e+06	2.71979e+06	2.29982e+08	2.57767e+08	2.31917e+08	2.37758e+08	2.91432e+08	2.96818e+08	2.19102e+08	2.4812e+08	3.17652e+08	1.96667e+08	3.30231e+08	2.61243e+08	3.34303e+08	2.79488e+08	3.00934e+08	2.92592e+08	2.80554e+08	2.88327e+08	2.61667e+08	2.56887e+08	2.33402e+08	2.97864e+08	2.32887e+08	2.90365e+08	3.24223e+08	2.5534e+08	2.44678e+08	2.61538e+08	4.20409e+08	2.31965e+08	2.65859e+08	2.76586e+08	2.21677e+08	1.9786e+08	2.33871e+08	3.42713e+08
ID_708_POS	Unknown517		84.0813	0.765	Positive	1.98049e+06	1.99965e+06	2.07854e+06	1.92407e+06	1.93237e+06	1.887e+06	1.77868e+06	2.07202e+06	4.54491e+06	5.96724e+06	5.87846e+06	5.86839e+06	4.96211e+06	5.63537e+06	6.77335e+06	5.54439e+06	4.91619e+06	5.18066e+06	7.24273e+06	7.32157e+06	5.5946e+06	9.08303e+06	6.42874e+06	8.7366e+06	6.62813e+06	6.85498e+06	6.34902e+06	6.07411e+06	5.88807e+06	5.34192e+06	4.51414e+06	8.15324e+06	6.58398e+06	6.18133e+06	4.9102e+06	6.53734e+06	9.64222e+06	4.08202e+06	5.88547e+06	7.02643e+06	5.59536e+06	5.43241e+06	7.18902e+06	7.37874e+06
ID_267_POS	Unknown12	C7 H13 N	111.105	0.794	Positive	4.8763e+06	4.92347e+06	5.11771e+06	4.73738e+06	5.19578e+06	4.6461e+06	4.56044e+06	5.10165e+06	5.17707e+08	5.68722e+08	7.07668e+08	4.99692e+08	5.73291e+08	5.22569e+08	5.78242e+08	5.03052e+08	5.66326e+08	6.01858e+08	6.41606e+08	7.02628e+08	7.31123e+08	7.01894e+08	8.06743e+08	7.00908e+08	6.95103e+08	7.04207e+08	6.24648e+08	7.42965e+08	5.23698e+08	5.33672e+08	4.81676e+08	7.46207e+08	6.61753e+08	6.56421e+08	4.77125e+08	5.55805e+08	8.83782e+08	6.53088e+08	5.89152e+08	5.24435e+08	4.83133e+08	5.05117e+08	3.65429e+08	4.36023e+08
ID_463_POS	Unknown297		71.0741	0.819	Positive	2.67513e+06	2.70101e+06	2.80757e+06	2.59892e+06	2.61013e+06	2.54885e+06	2.50185e+06	2.79876e+06	2.3655e+07	2.22897e+07	2.52635e+07	2.53802e+07	2.27234e+07	2.22389e+07	1.68787e+07	2.43499e+07	2.30926e+07	2.58116e+07	4.15991e+07	3.56936e+07	3.29357e+07	1.84563e+07	3.89936e+07	3.32276e+07	3.35249e+07	3.34384e+07	3.36734e+07	3.33262e+07	2.67133e+07	3.48011e+07	3.5724e+07	3.56423e+07	3.57028e+07	3.00755e+07	3.10605e+07	2.79412e+07	4.26124e+07	2.90652e+07	1.85933e+07	1.33091e+07	1.41706e+07	1.42802e+07	1.49576e+07	1.43922e+07
ID_812_POS	Unknown7	C7 H16 N2	128.131	0.834	Positive	7.34835e+06	7.41943e+06	7.71214e+06	8.2835e+06	7.67534e+06	7.00145e+06	6.87236e+06	7.68794e+06	1.51588e+09	2.52412e+09	2.51134e+09	2.65027e+09	1.45226e+09	1.903e+09	1.68595e+09	1.9639e+09	1.50748e+09	2.18239e+09	3.33801e+09	2.714e+09	2.96584e+09	3.67341e+09	3.07249e+09	3.0392e+09	2.53848e+09	2.70372e+09	2.21615e+09	2.94222e+09	2.07248e+09	2.26886e+09	2.12225e+09	2.70604e+09	2.39415e+09	2.18833e+09	1.79429e+09	2.43396e+09	3.95396e+09	2.46215e+09	1.95408e+09	1.46774e+09	1.64995e+09	1.2306e+09	1.07763e+09	1.14289e+09
ID_48_POS	3-Amino-2-piperidinone	C5 H10 N2 O	114.079	0.856	Positive	951668	864157	956057	841840	902860	912667	892891	930529	3.90384e+06	5.64104e+06	4.28273e+06	7.74127e+06	2.19744e+06	6.11888e+06	6.87233e+06	3.39721e+06	6.68355e+06	2.33123e+06	7.00336e+06	3.35367e+06	5.17794e+06	2.35074e+06	3.28113e+06	2.94046e+06	4.67619e+06	2.79712e+06	7.1131e+06	6.2885e+06	7.91611e+06	1.89038e+06	2.23354e+06	7.29638e+06	1.49639e+06	3.54482e+06	3.80918e+06	3.12661e+06	3.12707e+06	3.2718e+06	9.52094e+06	4.54964e+06	3.3467e+06	3.16716e+06	3.16104e+06	4.64693e+06
ID_222_POS	spermidine	C7 H19 N3	145.158	0.864	Positive	2.4009e+06	2.42412e+06	2.51976e+06	3.76914e+06	2.74651e+06	2.28755e+06	2.24538e+06	2.51185e+06	9.98238e+08	1.95107e+09	1.80367e+09	2.17439e+09	8.78973e+08	1.38075e+09	1.10773e+09	1.46084e+09	9.41158e+08	1.77721e+09	2.69641e+09	2.01137e+09	2.23471e+09	2.98723e+09	2.26593e+09	2.3407e+09	1.84338e+09	1.9997e+09	1.5915e+09	2.19926e+09	1.54878e+09	1.73519e+09	1.64057e+09	1.95988e+09	1.73258e+09	1.53191e+09	1.31716e+09	1.87815e+09	3.0754e+09	1.80906e+09	1.36493e+09	9.43304e+08	1.11386e+09	7.25485e+08	7.22992e+08	7.06867e+08
ID_822_POS	Unknown79		129.135	0.865	Positive	4.62715e+06	4.67191e+06	4.85623e+06	4.49533e+06	4.51472e+06	4.40872e+06	4.32743e+06	4.84099e+06	1.35214e+08	1.42049e+08	1.54576e+08	1.43647e+08	1.31648e+08	1.31724e+08	1.44659e+08	1.38469e+08	1.37267e+08	1.46218e+08	2.18301e+08	1.98869e+08	2.01051e+08	2.54068e+08	2.13589e+08	2.11283e+08	1.93197e+08	1.90878e+08	1.78402e+08	1.92995e+08	1.76974e+08	2.02349e+08	2.44371e+08	1.98895e+08	1.93596e+08	1.8408e+08	1.48687e+08	1.94712e+08	2.07549e+08	1.70688e+08	1.19794e+08	1.13617e+08	8.40645e+07	9.41016e+07	9.74055e+07	1.0657e+08
ID_224_POS	Spermine	C10 H26 N4	202.216	0.873	Positive	3.96047e+06	3.8969e+06	4.0893e+06	3.06608e+07	3.26889e+07	3.211e+07	3.38191e+07	3.62118e+07	1.2672e+09	1.39824e+09	2.81476e+09	1.57042e+09	1.66128e+09	1.71864e+09	1.84335e+09	1.74341e+09	1.85623e+09	1.88028e+09	3.16322e+09	2.17618e+09	2.63889e+09	2.06118e+09	2.52007e+09	2.29735e+09	3.67949e+09	2.12848e+09	1.93483e+09	1.72079e+09	1.40484e+09	2.20061e+09	1.76605e+09	2.28158e+09	2.19728e+09	1.4349e+09	1.13683e+09	2.22962e+09	1.89668e+09	2.45656e+09	1.60958e+09	2.37785e+09	2.28933e+09	2.18499e+09	2.40985e+09	2.00855e+09
ID_314_POS	Unknown162		224.198	0.904	Positive	1.21314e+06	982622	982110	1.08337e+06	1.443e+06	1.13969e+06	987887	1.03546e+06	6.85329e+06	6.82494e+06	7.32789e+06	8.01375e+06	4.54771e+06	6.83075e+06	9.05446e+06	5.84837e+06	9.3552e+06	9.16583e+06	1.3132e+07	9.89477e+06	9.25892e+06	9.81148e+06	1.16008e+07	1.25752e+07	1.33469e+07	1.03689e+07	1.0192e+07	9.94686e+06	7.32632e+06	1.24516e+07	7.75215e+06	1.41044e+07	1.37341e+07	8.26454e+06	7.01668e+06	1.37734e+07	1.11321e+07	1.47906e+07	1.20629e+07	1.52104e+07	1.3491e+07	1.15465e+07	1.20013e+07	1.04388e+07
ID_302_POS	Unknown151		167.14	0.937	Positive	519081	484746	485704	512603	511638	507187	567448	493204	5.93384e+06	7.36615e+06	9.08636e+06	9.75465e+06	9.92961e+06	6.35275e+06	9.83708e+06	9.76122e+06	1.02485e+07	9.95318e+06	1.95116e+07	1.07026e+07	1.49036e+07	1.34764e+07	1.58605e+07	1.55867e+07	1.15607e+07	1.35828e+07	1.22255e+07	1.29283e+07	1.28441e+07	1.31816e+07	1.30509e+07	1.44845e+07	1.37316e+07	8.32958e+06	1.07875e+07	1.43295e+07	1.38397e+07	1.6234e+07	7.5849e+06	6.22326e+06	5.96502e+06	5.48178e+06	5.56842e+06	5.37351e+06
ID_544_POS	Unknown37	C6 H13 N2 P S	176.054	0.95	Positive	290033	285788	276932	279258	289996	270946	291406	284151	6.34627e+06	1.61363e+07	1.00132e+07	9.15169e+06	1.49816e+07	7.11723e+06	7.50207e+06	8.98837e+06	9.86e+06	1.68407e+07	1.44557e+07	1.14613e+07	9.57638e+06	5.32336e+06	1.02017e+07	5.19549e+06	7.0567e+06	1.17153e+07	1.68173e+07	2.41734e+07	1.04502e+07	8.33982e+06	6.82632e+06	1.19381e+07	1.04277e+07	5.93072e+06	4.88858e+06	1.11895e+07	7.30832e+06	5.92054e+06	2.17288e+07	2.04816e+07	1.06093e+07	1.72796e+07	1.92352e+07	1.1215e+07
ID_232_POS	streptidine	C8 H18 N6 O4	262.139	0.958	Positive	262561	257051	266091	268326	278644	260340	279999	273028	4.67397e+06	4.78451e+06	4.93338e+06	2.12369e+06	4.39695e+06	1.82876e+06	2.59531e+06	2.72407e+06	2.66676e+06	7.23664e+06	5.91656e+06	3.838e+06	1.16087e+06	991972	1.91641e+06	3.31931e+06	1.57199e+06	4.65972e+06	7.80821e+06	1.46782e+07	1.46288e+06	2.04986e+06	8.69762e+06	6.90519e+06	2.68381e+06	1.10055e+07	3.63703e+06	2.02564e+06	2.84813e+06	1.97614e+06	6.23052e+06	2.61955e+06	1.23019e+06	4.23635e+06	6.65485e+06	5.89666e+06
ID_220_POS	ser-arg	C9 H19 N5 O4	261.143	0.972	Positive	151051	144198	153609	154900	152413	140985	147752	147412	4.65801e+06	2.18967e+06	4.46961e+06	4.13472e+06	2.72898e+06	2.06484e+06	2.92697e+06	3.94942e+06	3.06096e+06	1.93655e+06	2.14179e+06	3.40613e+06	2.10214e+06	3.47011e+06	1.82226e+06	1.72849e+06	1.80823e+06	3.91277e+06	3.37642e+06	1.83476e+06	3.55538e+06	1.05886e+06	2.7501e+06	3.20484e+06	1.83373e+06	5.07692e+06	2.83765e+06	1.49368e+06	3.66095e+06	2.2053e+06	3.82534e+06	3.10167e+06	2.57502e+06	2.73989e+06	2.45e+06	4.18169e+06
ID_339_POS	Unknown185	C3 H4 N10 O4	244.041	0.972	Positive	171791	163433	773613	175563	225983	159792	192530	167076	3.44755e+06	2.34422e+06	3.85383e+06	1.76375e+06	1.90228e+06	1.34492e+06	1.99798e+06	1.73019e+06	1.70354e+06	2.27796e+06	2.00895e+06	2.20605e+06	1.34608e+06	1.97958e+06	1.78162e+06	1.55434e+06	1.01231e+06	2.5876e+06	2.2447e+06	3.83291e+06	2.1367e+06	1.02241e+06	1.69754e+06	2.12344e+06	1.55046e+06	1.60642e+06	1.66362e+06	1.20385e+06	1.05882e+06	832365	3.57158e+06	1.70282e+06	3.12106e+06	2.38517e+06	2.4753e+06	2.88833e+06
ID_344_POS	Unknown19	C H2 N2 O6 P2 S	231.91	0.974	Positive	121293	138301	117499	124935	127766	121898	119306	130193	9.57361e+06	1.04715e+07	9.36669e+06	1.06026e+07	9.90239e+06	9.49956e+06	7.7284e+06	8.76866e+06	9.32989e+06	8.94825e+06	1.20265e+07	1.09883e+07	9.66031e+06	1.03644e+07	7.45207e+06	7.77994e+06	8.73697e+06	1.06235e+07	7.4413e+06	1.09475e+07	8.99535e+06	7.40378e+06	1.11768e+07	9.49874e+06	9.36803e+06	1.132e+07	8.65391e+06	7.37703e+06	1.27667e+07	8.77081e+06	1.45979e+07	7.4879e+06	1.11096e+07	1.00769e+07	1.01621e+07	9.82586e+06
ID_455_POS	Unknown29		141.941	0.975	Positive	878455	510750	433139	676012	463337	549887	648878	708891	3.36829e+07	3.29685e+07	3.4887e+07	3.51638e+07	3.49793e+07	3.24049e+07	3.01332e+07	3.51936e+07	3.43443e+07	3.17392e+07	4.37855e+07	3.67468e+07	3.32909e+07	3.80851e+07	2.77803e+07	2.87894e+07	2.74167e+07	3.80877e+07	2.71943e+07	3.72765e+07	3.07809e+07	2.68667e+07	3.93728e+07	3.3847e+07	3.12542e+07	3.72393e+07	3.05301e+07	2.72109e+07	3.97409e+07	3.07524e+07	4.44731e+07	2.67293e+07	3.93426e+07	3.46223e+07	3.42717e+07	3.68623e+07
ID_576_POS	Unknown399	C10 H23 N3 O	201.184	0.976	Positive	246715	234713	250032	252133	248085	244628	263101	246603	699638	1.1435e+06	849172	906698	1.14823e+06	695699	1.07508e+06	1.12805e+06	1.13114e+06	813309	810974	911866	998788	408556	265660	483136	274150	300300	1.2785e+06	1.84432e+06	2.1843e+06	271697	940924	2.12903e+06	733559	680727	467308	765121	3.57306e+06	459599	804224	286711	765496	311765	339092	521629
ID_411_POS	Unknown25	C3 H6 N8	154.072	0.98	Positive	444234	428842	616905	417500	589085	407350	426896	518343	2.58411e+07	2.84472e+07	2.99889e+07	2.59864e+07	2.69139e+07	2.51121e+07	1.75149e+07	2.54536e+07	2.03998e+07	2.69346e+07	2.64908e+07	1.89685e+07	1.60731e+07	1.77198e+07	1.28803e+07	1.02304e+07	1.55914e+07	2.28101e+07	2.94517e+07	5.019e+07	2.77782e+07	1.57438e+07	1.48239e+07	3.21164e+07	2.07095e+07	2.37223e+07	1.12612e+07	2.16344e+07	2.12726e+07	1.13222e+07	4.01605e+07	3.90232e+07	3.05301e+07	2.88937e+07	3.98133e+07	3.2533e+07
ID_831_POS	Unknown87	C H2 Cl N6 P3 S2	289.868	0.981	Positive	115532	105072	103694	116273	128819	122498	114961	131266	2.14523e+06	2.43701e+06	2.12254e+06	2.2307e+06	2.17778e+06	2.22598e+06	2.32851e+06	2.23599e+06	2.32423e+06	2.24778e+06	2.49814e+06	2.41244e+06	2.33984e+06	2.12552e+06	1.6474e+06	2.26967e+06	2.06132e+06	3.11623e+06	1.97182e+06	2.36939e+06	1.71823e+06	1.65312e+06	2.69749e+06	2.50469e+06	2.18516e+06	2.87389e+06	2.59484e+06	1.82032e+06	2.72121e+06	2.01674e+06	2.92603e+06	1.89604e+06	2.34454e+06	2.24436e+06	2.41639e+06	2.5697e+06
ID_116_POS	deoxyhypusine	C10 H23 N3 O2	217.179	0.982	Positive	251728	227689	225105	258142	253998	234953	246230	245664	3.09912e+06	5.41763e+06	5.09233e+06	5.9913e+06	5.1766e+06	1.27355e+07	5.51665e+06	5.439e+06	5.20944e+06	6.26668e+06	4.80248e+06	4.06148e+06	3.10256e+06	3.24306e+06	3.74192e+06	3.29249e+06	4.26364e+06	4.22594e+06	4.66487e+06	1.12372e+07	3.39356e+06	5.50484e+06	7.21152e+06	4.36737e+06	3.64431e+06	3.86551e+06	5.26462e+06	3.06301e+06	5.44099e+06	3.85715e+06	1.03554e+07	5.70813e+06	6.33601e+06	5.43089e+06	1.40223e+07	9.52874e+06
ID_806_POS	Unknown64	C H2 Cl O5 P3	221.881	0.984	Positive	146397	133143	131396	147336	163233	155224	145673	166335	3.73557e+06	4.31942e+06	3.53807e+06	4.31072e+06	3.7973e+06	4.15786e+06	4.93116e+06	4.58815e+06	4.42935e+06	4.2078e+06	4.50337e+06	5.16455e+06	4.27418e+06	4.12808e+06	2.94467e+06	5.0632e+06	3.39234e+06	4.76654e+06	3.08356e+06	4.01679e+06	3.88773e+06	3.24786e+06	4.76081e+06	3.67437e+06	2.53782e+06	4.71679e+06	2.68986e+06	3.49996e+06	6.36553e+06	3.53906e+06	5.36874e+06	3.27446e+06	4.67231e+06	4.35745e+06	4.54113e+06	4.62682e+06
ID_307_POS	Unknown156	C H3 Cl N2 O7 P2 S3	347.827	0.985	Positive	57391.1	52195.2	51510.4	50576.8	49252.6	46474.6	57107.4	54709.7	537166	350277	597761	594217	558778	642938	547067	560035	710337	561449	491441	549776	566863	465082	408389	542309	567790	754235	299780	463770	444617	442983	803310	315283	456976	603733	536343	471311	804378	358074	567653	528657	523461	518857	427408	489904
ID_298_POS	Unknown148	C8 H17 N9	239.161	0.986	Positive	145200	132055	130322	127960	144120	136613	144483	152313	916144	289377	1.57393e+06	965561	952317	1.1958e+06	979698	1.87722e+06	1.59878e+06	1.50732e+06	821713	1.17162e+06	975864	1.34115e+06	840234	833704	863153	4.63023e+06	1.54703e+06	2.39975e+06	1.16874e+06	921535	1.29991e+06	1.04446e+06	1.13825e+06	1.32763e+06	1.33473e+06	736957	1.09707e+06	779679	1.67486e+06	1.14866e+06	2.76741e+06	2.57478e+06	772593	974833
ID_303_POS	Unknown152	C3 H11 N2 O4 P	170.046	0.986	Positive	171939	156373	167774	164691	174574	165589	171090	183149	1.67569e+06	1.58342e+06	1.91385e+06	1.08324e+06	2.08989e+06	1.6815e+06	2.04221e+06	1.79796e+06	1.64947e+06	1.33737e+06	1.13554e+06	1.14591e+06	1.03379e+06	800074	897868	629333	911799	1.19239e+06	1.04007e+06	2.59129e+06	2.02293e+06	1.00376e+06	1.18635e+06	1.75237e+06	884820	1.67942e+06	1.00075e+06	786564	2.07624e+06	773062	2.147e+06	1.50846e+06	2.27325e+06	1.54988e+06	1.68567e+06	2.00889e+06
ID_272_POS	Unknown124	C3 H3 Cl O3 P2 S3	279.84	0.987	Positive	118635	118243	116692	114576	132509	125702	117354	138848	1.52517e+06	1.42322e+06	1.17685e+06	1.53368e+06	1.24421e+06	1.50866e+06	1.52294e+06	2.24493e+06	2.1632e+06	1.60346e+06	1.65436e+06	1.79662e+06	1.63045e+06	1.63715e+06	1.31453e+06	1.01604e+06	1.32571e+06	1.57704e+06	1.138e+06	1.66227e+06	1.03266e+06	1.03145e+06	1.95483e+06	1.34055e+06	1.65312e+06	1.74174e+06	1.77274e+06	1.43727e+06	1.83834e+06	1.33014e+06	2.34213e+06	1.13294e+06	1.68239e+06	1.44115e+06	1.66934e+06	1.8793e+06
ID_233_POS	streptomycin	C21 H39 N7 O12	581.265	1.011	Positive	42456.6	47591.4	70823.9	18288.7	25598.1	30279.7	31939.3	24339.5	529696	549567	485089	450907	537292	580659	575473	513424	628683	522006	759263	670754	485383	476170	268386	192049	185121	522644	1.27923e+06	1.83768e+06	1.26888e+06	155756	560703	1.11857e+06	321600	1.08775e+06	500855	537092	742409	292091	593240	334774	302281	242094	473371	551828
ID_573_POS	Unknown396	C2 H2 N8 O	154.035	1.03	Positive	3.8075e+06	2.41003e+06	2.96913e+06	2.34472e+06	2.21495e+06	2.51361e+06	2.5474e+06	2.50252e+06	1.07604e+07	1.20166e+07	1.19865e+07	1.18176e+07	1.33817e+07	1.1189e+07	1.35339e+07	1.16306e+07	1.24941e+07	9.32232e+06	1.43417e+07	1.62861e+07	1.27849e+07	1.61047e+07	1.1532e+07	1.12029e+07	1.07329e+07	1.83597e+07	1.27353e+07	1.91061e+07	1.0142e+07	8.11397e+06	1.54459e+07	1.35486e+07	1.13845e+07	1.38806e+07	1.32379e+07	1.00024e+07	1.58883e+07	8.99159e+06	1.15812e+07	1.04213e+07	8.52314e+06	9.29895e+06	1.00587e+07	8.39293e+06
ID_152_POS	L-Histidine	C6 H9 N3 O2	155.069	1.036	Positive	1.67487e+06	1.53689e+06	1.62368e+06	1.48643e+06	1.37126e+06	1.58837e+06	1.57707e+06	1.61422e+06	4.21836e+06	4.73512e+06	4.51035e+06	3.48804e+06	5.28363e+06	4.78452e+06	5.99823e+06	2.93624e+06	5.09686e+06	5.2066e+06	2.92841e+06	2.76834e+06	2.96366e+06	2.15819e+06	2.07791e+06	2.21877e+06	1.9734e+06	4.43087e+06	2.98706e+06	5.64096e+06	3.09004e+06	1.76913e+06	3.47607e+06	2.56895e+06	2.32893e+06	3.48133e+06	3.25424e+06	3.11689e+06	4.11052e+06	1.82629e+06	6.48129e+06	5.19788e+06	6.01123e+06	5.89506e+06	9.10565e+06	1.08689e+07
ID_121_POS	DL-Glutamine	C5 H10 N2 O3	146.069	1.057	Positive	2.35958e+06	2.48774e+06	2.30123e+06	2.31624e+06	2.27409e+06	2.33259e+06	2.23236e+06	2.40127e+06	1.80123e+07	1.86325e+07	1.70547e+07	2.09933e+07	2.08476e+07	1.51985e+07	2.08149e+07	2.38628e+07	2.11569e+07	2.22108e+07	1.94381e+07	2.21034e+07	1.63532e+07	1.50326e+07	1.73498e+07	1.95268e+07	1.78331e+07	2.13504e+07	1.26765e+07	2.31756e+07	2.55523e+07	1.74459e+07	3.34709e+07	2.81541e+07	2.85254e+07	2.52982e+07	3.7714e+07	3.52577e+07	3.0061e+07	2.70095e+07	1.52646e+07	1.66956e+07	1.40743e+07	1.27781e+07	2.12599e+07	2.311e+07
ID_157_POS	L-Pyroglutamic acid	C5 H7 N O3	129.043	1.06	Positive	2.94267e+06	3.10268e+06	2.86991e+06	2.88862e+06	2.83605e+06	2.90901e+06	3.3323e+06	2.99467e+06	4.03908e+07	3.48353e+07	3.68072e+07	4.32282e+07	4.2438e+07	3.187e+07	3.83108e+07	4.50427e+07	4.7117e+07	4.57256e+07	3.6907e+07	4.00425e+07	3.43011e+07	3.31367e+07	2.80511e+07	3.62293e+07	3.44175e+07	4.38596e+07	2.39431e+07	4.32244e+07	4.98356e+07	3.01512e+07	6.45446e+07	5.10834e+07	5.29348e+07	3.9548e+07	7.41038e+07	5.29641e+07	5.40473e+07	4.76563e+07	3.30512e+07	2.59695e+07	3.10349e+07	2.92444e+07	3.99146e+07	3.91088e+07
ID_679_POS	Unknown491	C5 H14 N O4 P	183.066	1.06	Positive	2.91331e+06	3.07171e+06	2.84127e+06	2.8598e+06	2.80775e+06	2.87998e+06	2.75623e+06	2.96478e+06	4.75415e+07	5.18442e+07	4.64149e+07	4.73792e+07	6.4375e+07	6.18238e+07	6.43808e+07	8.70344e+07	8.71207e+07	7.1966e+07	9.24494e+07	7.94874e+07	9.30482e+07	7.12576e+07	7.92671e+07	8.2832e+07	7.13499e+07	5.58016e+07	6.26862e+07	9.65178e+07	1.47421e+08	1.00248e+08	1.44106e+08	9.44931e+07	1.15344e+08	1.21472e+08	1.55925e+08	1.30077e+08	1.70186e+08	1.01018e+08	8.43717e+06	3.20495e+06	5.35041e+06	5.05102e+06	4.2823e+06	5.54775e+06
ID_713_POS	Unknown521	C3 H3 N7 O2	169.035	1.073	Positive	1.87017e+06	2.08039e+06	1.76263e+06	1.85499e+06	1.90155e+06	1.86659e+06	1.86666e+06	1.94627e+06	5.80045e+06	8.71109e+06	3.90871e+06	8.8533e+06	8.1188e+06	8.70882e+06	7.35905e+06	1.1169e+07	8.36637e+06	7.34088e+06	7.71209e+06	9.74433e+06	1.1379e+07	7.93915e+06	9.04384e+06	7.52784e+06	7.89827e+06	1.32626e+07	5.45758e+06	1.5206e+07	8.74093e+06	8.52297e+06	1.00487e+07	7.46224e+06	6.77598e+06	1.02902e+07	1.03356e+07	8.70729e+06	1.48461e+07	7.93492e+06	6.58275e+06	3.4695e+06	6.84446e+06	3.75809e+06	7.95719e+06	6.91371e+06
ID_120_POS	DL-Glutamic acid	C5 H9 N O4	147.053	1.088	Positive	4.30693e+06	5.1068e+06	4.96998e+06	4.84905e+06	4.77682e+06	4.97622e+06	7.23446e+06	5.53703e+06	8.13096e+07	7.48376e+07	8.79065e+07	8.87498e+07	8.96768e+07	7.676e+07	8.36676e+07	9.51559e+07	9.77783e+07	9.25785e+07	7.52709e+07	9.11513e+07	7.34202e+07	7.9179e+07	6.55284e+07	6.78233e+07	6.82439e+07	1.0722e+08	7.24228e+07	1.34281e+08	8.81509e+07	6.68158e+07	1.23402e+08	1.02808e+08	9.13738e+07	1.09362e+08	1.14921e+08	8.25956e+07	1.3674e+08	6.7204e+07	7.48336e+07	4.77291e+07	6.74864e+07	6.34077e+07	7.23133e+07	7.34948e+07
ID_145_POS	L-alpha-Glycerylphosphorylcholine	C8 H20 N O6 P	257.103	1.093	Positive	4.67165e+06	5.82102e+06	4.78954e+06	5.19035e+06	4.96041e+06	4.51865e+06	4.96742e+06	4.75706e+06	2.15548e+08	2.03261e+08	1.96369e+08	2.06139e+08	2.00118e+08	1.99617e+08	2.18167e+08	2.21793e+08	2.36804e+08	2.33455e+08	3.06976e+08	2.91782e+08	2.90384e+08	2.95881e+08	3.03509e+08	3.00608e+08	2.81326e+08	3.63142e+08	2.712e+08	2.82797e+08	2.05597e+08	2.35746e+08	3.13601e+08	2.62465e+08	2.89303e+08	3.0268e+08	3.01927e+08	2.58316e+08	2.84362e+08	2.39958e+08	1.50881e+08	1.27809e+08	1.39928e+08	1.44025e+08	1.58808e+08	2.09859e+08
ID_371_POS	Unknown213	C6 H20 N3 O4 P3 S	323.038	1.11	Positive	4.86301e+06	5.49476e+06	4.87075e+06	5.07367e+06	4.77887e+06	4.50531e+06	4.92263e+06	4.55574e+06	2.74738e+07	3.07991e+07	3.64717e+07	3.16324e+07	3.27905e+07	3.07485e+07	2.74419e+07	3.1547e+07	3.35162e+07	3.52721e+07	4.00036e+07	3.07091e+07	3.67506e+07	3.13991e+07	3.93676e+07	3.96384e+07	3.22538e+07	3.68379e+07	2.4711e+07	3.51694e+07	2.21766e+07	2.08211e+07	3.73165e+07	2.97375e+07	3.35524e+07	3.6848e+07	2.67652e+07	2.94602e+07	3.4686e+07	2.75611e+07	4.56996e+07	4.681e+07	3.86385e+07	4.0006e+07	4.05416e+07	3.7004e+07
ID_652_POS	Unknown467	C7 H8 N3 P	165.046	1.111	Positive	1.68676e+06	2.21124e+06	2.17836e+06	2.22733e+06	2.03595e+06	1.97817e+06	2.0074e+06	1.845e+06	4.66809e+06	4.84739e+06	3.75902e+06	4.05464e+06	3.65e+06	3.66436e+06	3.49408e+06	4.44735e+06	3.76948e+06	3.01328e+06	2.95942e+06	2.65692e+06	2.16876e+06	2.68813e+06	2.63833e+06	2.55864e+06	2.15355e+06	4.04532e+06	3.51094e+06	3.02442e+06	3.04354e+06	1.98752e+06	2.61373e+06	3.02812e+06	2.11792e+06	3.33471e+06	1.58784e+06	2.36195e+06	2.79902e+06	2.24513e+06	5.49162e+06	5.75502e+06	6.44919e+06	6.25628e+06	7.50274e+06	8.52117e+06
ID_119_POS	DL-Carnitine	C7 H15 N O3	161.105	1.114	Positive	901123	1.15417e+06	1.05984e+06	1.18991e+06	1.08767e+06	1.0568e+06	997315	985659	2.58892e+08	2.71766e+08	2.69386e+08	2.71839e+08	2.87425e+08	2.68994e+08	2.6751e+08	2.94039e+08	3.04399e+08	2.91305e+08	4.18016e+08	3.54862e+08	3.703e+08	3.70679e+08	3.92768e+08	3.73706e+08	3.95807e+08	4.16792e+08	3.47806e+08	4.03575e+08	3.15103e+08	3.15943e+08	3.87548e+08	4.13327e+08	3.62793e+08	3.51034e+08	3.59172e+08	3.78894e+08	3.54863e+08	3.28561e+08	2.76177e+08	2.45133e+08	2.43929e+08	2.64342e+08	2.48442e+08	2.2416e+08
ID_104_POS	Choline	C5 H13 N O	103.1	1.129	Positive	2.08685e+06	2.32716e+06	2.29256e+06	2.3441e+06	2.14268e+06	2.08188e+06	2.11264e+06	1.94173e+06	5.49225e+07	5.56903e+07	7.24532e+07	5.62252e+07	7.07586e+07	6.19313e+07	7.15565e+07	6.58141e+07	7.53616e+07	6.48576e+07	7.33743e+07	6.27237e+07	7.12296e+07	6.91162e+07	5.63077e+07	6.07246e+07	5.15855e+07	1.40009e+08	7.93633e+07	1.33804e+08	7.82824e+07	4.90474e+07	1.09303e+08	7.05087e+07	6.01413e+07	9.5618e+07	6.8616e+07	4.36717e+07	2.23467e+08	5.48711e+07	6.27192e+07	3.31127e+07	5.35063e+07	3.96069e+07	3.64632e+07	4.42404e+07
ID_112_POS	Creatinine	C4 H7 N3 O	113.059	1.132	Positive	1.05864e+06	1.51135e+06	1.41847e+06	3.1282e+06	3.02955e+06	3.21646e+06	2.0738e+06	1.40283e+06	4.71264e+07	5.20317e+07	4.85855e+07	5.04986e+07	4.55985e+07	4.93508e+07	4.64909e+07	4.77324e+07	5.3095e+07	4.71047e+07	6.55529e+07	5.09556e+07	4.7491e+07	4.47938e+07	5.26568e+07	4.89498e+07	3.91614e+07	5.32888e+07	7.73833e+07	9.08099e+07	7.39514e+07	4.37427e+07	6.613e+07	8.77684e+07	3.69352e+07	6.13899e+07	4.51651e+07	4.71444e+07	5.02655e+07	4.90008e+07	5.54833e+07	3.58066e+07	4.1828e+07	2.75001e+07	3.95427e+07	3.53381e+07
ID_100_POS	Betaine	C5 H11 N O2	117.079	1.141	Positive	4.46012e+06	3.96699e+06	4.57268e+06	4.21392e+06	4.35624e+06	4.95282e+06	4.16082e+06	7.09597e+06	1.80498e+08	1.89119e+08	1.81502e+08	1.84301e+08	1.84893e+08	1.91006e+08	2.02191e+08	2.11659e+08	2.05403e+08	2.08935e+08	1.54538e+08	1.2599e+08	1.09625e+08	1.20952e+08	1.19361e+08	1.01356e+08	9.62762e+07	1.32504e+08	2.08339e+08	2.60259e+08	1.77424e+08	8.89547e+07	1.63639e+08	2.41195e+08	1.18452e+08	1.61377e+08	1.16512e+08	1.42741e+08	1.332e+08	1.16859e+08	2.76143e+08	2.20244e+08	2.43503e+08	2.37086e+08	2.88301e+08	2.89822e+08
ID_181_POS	N-acetyl-L-2-aminoadipic acid	C8 H13 N O5	203.079	1.146	Positive	7.43747e+06	9.43018e+06	8.20908e+06	8.78884e+06	8.26156e+06	7.7096e+06	9.37246e+06	7.76297e+06	1.19792e+07	2.71949e+07	1.01069e+07	1.48002e+07	2.28005e+07	2.38871e+07	2.92792e+07	2.447e+07	2.4223e+07	2.48882e+07	1.8548e+07	2.04014e+07	1.57647e+07	1.18273e+07	2.85618e+07	1.96133e+07	2.00119e+07	2.99778e+07	3.2811e+07	3.39089e+07	1.76827e+07	1.34944e+07	2.47722e+07	2.28617e+07	1.98137e+07	3.09433e+07	3.22662e+07	1.79367e+07	1.56377e+07	1.91856e+07	3.14567e+07	2.93926e+07	3.97174e+07	2.93004e+07	2.14226e+07	3.02672e+07
ID_778_POS	Unknown580	C2 H4 N9 O3 P	233.017	1.156	Positive	1.17805e+06	1.7961e+06	1.73824e+06	1.8585e+06	1.65101e+06	1.40861e+06	1.51975e+06	1.53426e+06	2.48812e+06	2.58444e+06	3.13332e+06	2.4722e+06	2.97221e+06	1.50314e+06	1.36948e+06	1.3312e+06	1.33921e+06	2.20561e+06	1.58203e+07	9.79337e+06	8.08229e+06	3.42441e+06	1.4439e+07	7.19306e+06	9.27974e+06	7.78826e+06	1.19696e+07	3.22845e+06	4.41026e+06	2.29525e+06	2.709e+06	5.08131e+06	4.94805e+06	2.57501e+06	4.33865e+06	3.13183e+06	1.35961e+06	2.44529e+06	1.57045e+06	5.08929e+06	3.39046e+06	2.75132e+06	4.64987e+06	1.57363e+06
ID_285_POS	Unknown136	C12 H16 N4 O S	264.104	1.161	Positive	597500	882741	910614	973619	864917	737934	790219	803754	3.78981e+07	3.83467e+07	3.67411e+07	2.67991e+07	2.9191e+07	2.37156e+07	1.93592e+07	1.50765e+07	1.60505e+07	1.4281e+07	5.4923e+07	4.41512e+07	3.65169e+07	3.56372e+07	3.66506e+07	3.48443e+07	3.13815e+07	3.59055e+07	4.07796e+07	5.51042e+07	3.52948e+07	2.13133e+07	5.05667e+07	5.20399e+07	2.47955e+07	3.01043e+07	2.20229e+07	2.69643e+07	3.09687e+07	2.14536e+07	2.04073e+07	1.12556e+07	1.20624e+07	1.27163e+07	9.56259e+06	9.17584e+06
ID_266_POS	Unknown119	C2 H3 N9	153.051	1.173	Positive	505201	808122	817853	887459	826269	715552	767633	728232	1.77111e+07	1.60741e+07	1.52435e+07	1.64533e+07	1.46839e+07	1.66234e+07	1.44807e+07	1.6881e+07	1.41572e+07	1.40926e+07	2.09002e+07	1.93135e+07	1.87132e+07	1.96892e+07	2.04646e+07	1.70162e+07	1.58356e+07	1.90581e+07	1.31e+07	1.43799e+07	1.45993e+07	1.95985e+07	1.94254e+07	1.96273e+07	1.78176e+07	1.58284e+07	1.52459e+07	1.93531e+07	1.5616e+07	1.92906e+07	1.53211e+07	1.11308e+07	1.15138e+07	1.1021e+07	1.22689e+07	1.31843e+07
ID_231_POS	streptidine	C8 H18 N6 O4	262.139	1.178	Positive	270258	433786	431635	476373	426287	363901	380285	386182	5.98013e+07	5.23003e+07	6.07508e+07	4.33801e+07	4.41097e+07	4.8177e+07	4.67631e+07	5.46801e+07	4.31429e+07	4.28648e+07	4.46909e+07	5.45395e+07	4.78069e+07	6.46239e+07	5.58935e+07	5.40773e+07	4.19771e+07	7.19391e+07	3.557e+07	6.00272e+07	5.68104e+07	5.72626e+07	6.57725e+07	5.24509e+07	5.36961e+07	6.47959e+07	6.4657e+07	5.13013e+07	8.18603e+07	5.22855e+07	4.76138e+07	2.4022e+07	2.55324e+07	2.93208e+07	2.41822e+07	3.36555e+07
ID_546_POS	Unknown371		121.061	1.181	Positive	1.17635e+06	2.13608e+06	2.74458e+06	5.46032e+06	967790	2.39564e+06	1.97139e+06	2.35015e+06	4.01594e+07	3.99763e+07	3.80859e+07	2.77454e+07	3.02944e+07	2.55912e+07	2.05406e+07	1.63421e+07	1.63442e+07	1.50952e+07	5.67156e+07	4.45224e+07	3.97819e+07	3.84841e+07	3.81591e+07	3.71401e+07	3.17601e+07	3.69216e+07	4.28233e+07	5.62145e+07	3.65218e+07	2.1686e+07	5.1834e+07	5.29675e+07	2.51476e+07	3.11395e+07	2.23124e+07	2.78208e+07	3.16318e+07	2.23558e+07	2.20931e+07	1.06904e+07	1.17797e+07	1.66688e+07	1.23402e+07	1.14063e+07
ID_111_POS	Creatine	C4 H9 N3 O2	131.069	1.184	Positive	1.42684e+06	2.28452e+06	2.28795e+06	4.36083e+06	4.13736e+06	2.64791e+06	3.17966e+06	2.81256e+06	3.00882e+09	3.01232e+09	2.95177e+09	2.85811e+09	2.59318e+09	2.89946e+09	2.90753e+09	2.9825e+09	3.00903e+09	2.7136e+09	3.03861e+09	3.0027e+09	3.02236e+09	3.61285e+09	2.96346e+09	3.00009e+09	2.72463e+09	3.94083e+09	2.66978e+09	3.69476e+09	2.88112e+09	3.24249e+09	3.78325e+09	3.50152e+09	3.29367e+09	3.84132e+09	3.06524e+09	3.34076e+09	4.07464e+09	3.50581e+09	2.58484e+09	1.76705e+09	1.90322e+09	1.97684e+09	1.81492e+09	2.46552e+09
ID_128_POS	glycerin	C3 H8 O3	92.0473	1.188	Positive	2.81665e+06	3.20989e+06	1.85915e+06	2.92431e+06	1.88612e+06	3.91842e+06	1.86033e+06	1.50664e+06	1.16956e+07	1.29029e+07	1.26261e+07	8.11147e+06	6.8481e+06	5.70209e+06	6.75101e+06	6.55858e+06	6.04714e+06	6.24018e+06	1.67017e+07	1.24148e+07	1.31245e+07	1.56734e+07	1.08802e+07	6.40665e+06	5.91208e+06	8.618e+06	8.39452e+06	1.26527e+07	7.79211e+06	8.09926e+06	2.08175e+07	6.16532e+06	5.53104e+06	8.90776e+06	6.84223e+06	3.67765e+06	3.83398e+06	7.95561e+06	1.09421e+07	2.70603e+06	6.31836e+06	7.25481e+06	6.40645e+06	2.33952e+07
ID_793_POS	Unknown594	C7 H4 N3 P	161.015	1.188	Positive	540899	792176	743578	903337	787183	727547	745837	754847	2.45161e+06	2.27758e+06	1.98086e+06	2.00132e+06	2.10347e+06	2.32984e+06	3.17478e+06	3.26039e+06	3.35139e+06	3.01331e+06	1.06227e+06	1.32503e+06	904311	961845	989421	1.02786e+06	916948	843441	1.28338e+06	1.98842e+06	842296	912855	836614	878283	865121	968148	709886	897848	1.00847e+07	894017	1.06883e+06	862024	850263	796601	804349	1.87622e+06
ID_477_POS	Unknown309	C13 H35 N9 O4 P2 S	475.201	1.189	Positive	560368	1.05708e+06	1.26124e+06	995097	869528	765915	1.46835e+06	1.04268e+06	8.05001e+06	6.9173e+06	5.09486e+06	5.41901e+06	5.22455e+06	7.87917e+06	8.05786e+06	8.89815e+06	8.19742e+06	6.42744e+06	6.17487e+06	5.29641e+06	5.82548e+06	8.48968e+06	6.78037e+06	8.85699e+06	6.10999e+06	9.41924e+06	3.86773e+06	7.64844e+06	5.19651e+06	7.09264e+06	8.15213e+06	5.90951e+06	6.42007e+06	7.26517e+06	6.08349e+06	7.53811e+06	7.24496e+06	6.50798e+06	5.62497e+06	4.85252e+06	4.55818e+06	4.27652e+06	4.13986e+06	5.22168e+06
ID_786_POS	Unknown588		555.167	1.195	Positive	389462	569858	560879	629661	617963	548166	557920	503411	657222	603633	878230	599039	586303	575865	793826	606055	570095	530525	3.39221e+06	3.22071e+06	3.53439e+06	1.17778e+06	1.42619e+06	4.30339e+06	3.8614e+06	1.78257e+06	3.22218e+06	740953	1.33114e+06	985852	838802	1.48859e+06	959849	1.3297e+06	837875	1.65149e+06	554847	746718	610631	1.14613e+06	1.2949e+06	1.27747e+06	2.07042e+06	642316
ID_635_POS	Unknown451	C18 H44 N3 O15 P3 S	667.169	1.199	Positive	506854	713922	691672	789891	804111	665116	672160	680280	1.40514e+06	1.71419e+06	1.61594e+06	1.4785e+06	1.78404e+06	1.81239e+06	1.28292e+06	2.10543e+06	1.53507e+06	1.55085e+06	2.04981e+06	969030	824056	866830	1.39298e+06	2.29263e+06	1.73076e+06	1.25715e+06	782472	2.00001e+06	1.32108e+06	1.09447e+06	1.93925e+06	1.14336e+06	1.24831e+06	2.52356e+06	1.04515e+06	1.21443e+06	8.70271e+06	988730	1.58467e+06	2.35741e+06	739907	728909	1.1299e+06	2.48993e+06
ID_114_POS	D-(+)-Proline	C5 H9 N O2	115.064	1.216	Positive	2.72973e+07	2.71777e+07	3.2337e+07	3.58612e+07	2.94927e+07	2.59083e+07	3.04143e+07	2.42004e+07	1.34291e+09	1.37644e+09	1.36167e+09	1.25779e+09	1.28889e+09	1.34365e+09	1.26441e+09	1.2252e+09	1.20781e+09	1.2265e+09	9.12805e+08	8.29291e+08	7.93206e+08	8.737e+08	8.26822e+08	7.41908e+08	6.94655e+08	9.80315e+08	9.74282e+08	1.09104e+09	8.56482e+08	6.74164e+08	8.92181e+08	1.02476e+09	7.99153e+08	8.83052e+08	7.79556e+08	7.84555e+08	9.2252e+08	7.02879e+08	1.87216e+09	1.57726e+09	1.74896e+09	1.59578e+09	1.98925e+09	2.24411e+09
ID_117_POS	dihydropyranone	C5 H6 O2	98.037	1.217	Positive	3.36511e+07	2.81774e+07	3.13354e+07	2.70745e+07	2.74843e+07	2.82233e+07	3.38403e+07	2.801e+07	1.34638e+09	1.37914e+09	1.3635e+09	1.26065e+09	1.29311e+09	1.34695e+09	1.27056e+09	1.22539e+09	1.21065e+09	1.22994e+09	9.14014e+08	8.31964e+08	7.96018e+08	8.76089e+08	8.3057e+08	7.44647e+08	6.97285e+08	9.82212e+08	9.77072e+08	1.09413e+09	8.60198e+08	6.77892e+08	8.90298e+08	1.02812e+09	8.0558e+08	8.85976e+08	7.84223e+08	7.8769e+08	9.2646e+08	7.06565e+08	1.87737e+09	1.57779e+09	1.7502e+09	1.59928e+09	1.99092e+09	2.24629e+09
ID_176_POS	N3,N4-Dimethyl-L-arginine	C8 H18 N4 O2	202.143	1.218	Positive	585671	797843	776063	844092	902220	763657	747920	685260	5.79944e+07	6.00761e+07	5.66109e+07	5.19292e+07	5.38234e+07	5.12886e+07	5.63497e+07	5.73913e+07	5.88776e+07	5.25437e+07	2.75239e+07	2.39751e+07	2.0269e+07	2.22697e+07	1.93035e+07	1.62133e+07	2.06741e+07	3.89216e+07	2.93953e+07	4.15821e+07	2.69269e+07	1.89859e+07	2.95446e+07	3.46657e+07	2.12058e+07	2.54949e+07	2.41383e+07	2.48737e+07	1.87592e+07	1.95782e+07	8.6258e+07	8.4944e+07	8.20607e+07	8.68163e+07	8.7141e+07	9.56387e+07
ID_399_POS	Unknown239		115.097	1.219	Positive	584739	796574	774829	842749	900785	762442	746730	684170	2.59992e+06	2.88072e+06	2.57132e+06	3.32449e+06	2.95943e+06	3.3349e+06	4.05258e+06	4.69965e+06	4.57852e+06	3.90635e+06	1.85831e+06	3.95137e+06	2.08043e+06	1.19097e+06	3.78411e+06	1.11623e+06	3.08808e+06	4.06051e+06	2.33162e+06	2.00673e+06	3.11604e+06	2.93905e+06	1.64019e+06	2.01399e+06	1.54898e+06	1.81518e+06	1.84338e+06	2.68057e+06	2.01837e+06	3.27804e+06	5.81257e+06	3.99474e+06	5.00841e+06	4.01665e+06	6.33212e+06	6.12974e+06
ID_370_POS	Unknown212	C3 H6 N3 P	115.029	1.22	Positive	447554	609690	593046	613441	689452	583566	569984	516951	2.15386e+06	2.81239e+06	3.29776e+06	2.49695e+06	2.50033e+06	2.6947e+06	4.06668e+06	2.7715e+06	2.90274e+06	3.10485e+06	1.15162e+06	1.61782e+06	1.41411e+06	1.06241e+06	2.10196e+06	1.10838e+06	972278	1.55524e+06	1.77756e+06	2.05944e+06	957298	2.223e+06	1.74202e+06	2.36336e+06	2.75381e+06	1.62594e+06	1.17302e+06	1.06919e+06	1.75708e+06	2.05859e+06	3.20775e+06	1.50577e+06	3.50321e+06	3.51638e+06	4.55603e+06	5.6228e+06
ID_799_POS	Unknown6	C18 H29 N5 O9	459.195	1.221	Positive	564159	543474	528638	540649	614574	520187	508081	857548	1.14799e+08	1.05118e+08	1.04754e+08	1.0888e+08	1.00152e+08	1.23381e+08	1.01911e+08	1.12632e+08	1.09897e+08	1.0709e+08	7.34056e+07	6.47413e+07	6.28188e+07	6.89505e+07	7.57303e+07	7.52122e+07	7.2018e+07	1.03185e+08	8.49485e+07	9.31988e+07	7.86096e+07	7.02744e+07	6.05665e+07	8.09499e+07	7.41895e+07	7.24898e+07	5.90241e+07	7.31692e+07	7.57743e+07	5.93987e+07	1.31836e+08	1.87951e+08	1.41813e+08	1.41324e+08	1.67772e+08	1.51422e+08
ID_624_POS	Unknown441	C5 H13 N O	103.1	1.274	Positive	1.49062e+06	1.95636e+06	1.90277e+06	2.36655e+06	2.29628e+06	1.94362e+06	1.85151e+06	1.74409e+06	1.05725e+07	1.15137e+07	3.76261e+06	3.2784e+06	1.20668e+07	1.12663e+07	3.93413e+06	1.39333e+07	1.59012e+07	1.22149e+07	1.50071e+07	8.53593e+06	7.43536e+06	1.13436e+07	9.93598e+06	1.11475e+07	8.30944e+06	9.6529e+06	1.29688e+07	2.15187e+07	9.58179e+06	8.04315e+06	1.96722e+07	2.29693e+06	2.09575e+06	1.31677e+07	8.86939e+06	7.86945e+06	4.0697e+07	8.72321e+06	2.41868e+06	5.77846e+06	5.44971e+06	4.74751e+06	6.66661e+06	6.70774e+06
ID_83_POS	Acetylcholine	C7 H15 N O2	145.11	1.274	Positive	594607	833638	758872	926214	885798	779879	797436	768490	5.26366e+07	5.38821e+07	5.82578e+07	5.17589e+07	5.31037e+07	5.60503e+07	5.47376e+07	4.64565e+07	4.8278e+07	5.76584e+07	5.65621e+07	5.39749e+07	4.89585e+07	5.85181e+07	5.19943e+07	5.00026e+07	4.66591e+07	6.07626e+07	4.72301e+07	5.67449e+07	4.80553e+07	3.90369e+07	5.72046e+07	4.82933e+07	3.49498e+07	3.12564e+07	4.23183e+07	5.11621e+07	5.69081e+07	4.28107e+07	3.24328e+07	2.87249e+07	3.08131e+07	3.18498e+07	3.07904e+07	5.10175e+07
ID_239_POS	Timonacic	C4 H7 N O2 S	133.02	1.277	Positive	316628	412919	391748	536663	474881	451874	462047	414164	2.03599e+07	1.80655e+07	1.91598e+07	2.14746e+07	1.75281e+07	2.56264e+07	2.45291e+07	2.83273e+07	2.90654e+07	2.52005e+07	2.03997e+07	1.74709e+07	1.39809e+07	1.82341e+07	1.50107e+07	1.52408e+07	1.42458e+07	1.85826e+07	1.6866e+07	3.00639e+07	3.21387e+07	1.41475e+07	1.50136e+07	2.19451e+07	1.09321e+07	2.97875e+07	1.73782e+07	1.59467e+07	4.58505e+07	2.09619e+07	2.74669e+07	1.49223e+07	1.22725e+07	1.56753e+07	2.59648e+07	3.18387e+07
ID_236_POS	Thiamine	C12 H16 N4 O S	121.061	1.284	Positive	841938	1.19292e+06	1.23344e+06	1.31148e+06	1.25425e+06	1.10427e+06	1.12913e+06	1.08815e+06	9.9212e+06	9.68205e+06	1.13853e+07	1.23178e+07	1.03497e+07	1.18378e+07	1.32962e+07	1.8491e+07	1.57077e+07	1.41166e+07	1.20795e+07	1.32917e+07	1.43955e+07	1.33169e+07	1.39312e+07	9.61531e+06	1.27896e+07	2.37501e+07	1.58574e+07	1.55367e+07	1.19067e+07	1.47197e+07	1.90086e+07	1.49614e+07	1.98613e+07	1.69575e+07	1.42998e+07	1.59371e+07	1.60597e+07	1.25281e+07	1.42777e+07	1.0776e+07	1.30879e+07	1.42141e+07	1.56722e+07	1.61937e+07
ID_180_POS	N-acetyl-L-2-aminoadipic acid	C8 H13 N O5	203.079	1.315	Positive	608855	900310	469038	1.02653e+06	999847	1.0952e+06	1.21728e+06	1.40069e+06	8.37269e+06	5.97005e+06	7.49284e+06	5.65419e+06	3.88705e+06	3.78427e+06	3.88029e+06	7.00429e+06	6.98105e+06	4.85737e+06	9.19861e+06	5.76545e+06	7.39123e+06	7.3231e+06	8.10356e+06	1.08093e+07	6.502e+06	1.00466e+07	8.53025e+06	8.83382e+06	8.36752e+06	7.56532e+06	7.49851e+06	7.88026e+06	8.32167e+06	9.25266e+06	6.20925e+06	7.86869e+06	7.81012e+06	7.90866e+06	8.87888e+06	1.24475e+07	9.03879e+06	1.01649e+07	9.90917e+06	8.47205e+06
ID_178_POS	N-Acetylglucosamine 1-phosphate	C8 H16 N O9 P	301.056	1.324	Positive	694165	931574	928403	1.25597e+06	1.19196e+06	1.06957e+06	1.0736e+06	1.02133e+06	5.23374e+06	5.6513e+06	5.23395e+06	5.7186e+06	4.89255e+06	4.91686e+06	4.79049e+06	7.0083e+06	4.37816e+06	5.20624e+06	5.48377e+06	6.09742e+06	5.74396e+06	5.90243e+06	5.29427e+06	5.52356e+06	5.58706e+06	6.63243e+06	5.36526e+06	5.13525e+06	4.51071e+06	4.61574e+06	4.99411e+06	5.44956e+06	5.40538e+06	5.58235e+06	3.59507e+06	4.32507e+06	2.97739e+07	4.38739e+06	6.82274e+06	7.27491e+06	7.76748e+06	5.90288e+06	5.97162e+06	6.04983e+06
ID_175_POS	N~2~-Acetyl-L-ornithine	C7 H14 N2 O3	174.1	1.382	Positive	2.08738e+06	1.372e+06	1.05042e+06	1.97298e+06	1.43624e+06	1.10477e+06	1.90222e+06	1.42136e+06	8.70436e+06	9.85063e+06	8.35028e+06	9.593e+06	9.71125e+06	7.63813e+06	1.22651e+07	9.54098e+06	7.38268e+06	9.15446e+06	8.40114e+06	5.45774e+06	5.9555e+06	7.32904e+06	7.58586e+06	6.11505e+06	6.72875e+06	8.74254e+06	9.11587e+06	1.16867e+07	7.71987e+06	5.92823e+06	7.35143e+06	8.55889e+06	5.96726e+06	7.41707e+06	4.96138e+06	6.0592e+06	7.0645e+06	5.60423e+06	1.06333e+07	1.05169e+07	1.19038e+07	1.03072e+07	1.22396e+07	1.31684e+07
ID_212_POS	Piracetam	C6 H10 N2 O2	142.074	1.382	Positive	3.54357e+06	1.49187e+06	2.29655e+06	2.86715e+06	2.83747e+06	1.36079e+06	1.60526e+06	1.84789e+06	1.37956e+07	1.25392e+07	9.51528e+06	1.2114e+07	1.17162e+07	8.0366e+06	1.38368e+07	1.05344e+07	7.44309e+06	1.01954e+07	8.16964e+06	7.02401e+06	6.6698e+06	9.44274e+06	1.14581e+07	5.76864e+06	7.14439e+06	9.93409e+06	1.08694e+07	1.65309e+07	1.23321e+07	6.02385e+06	1.02051e+07	9.32337e+06	6.68254e+06	1.06914e+07	8.93935e+06	6.19074e+06	8.21163e+06	7.40631e+06	1.36566e+07	1.04313e+07	1.45002e+07	1.44075e+07	1.34025e+07	1.70152e+07
ID_703_POS	Unknown512		734.146	1.451	Positive	191613	221604	220866	238916	390279	220977	201390	229291	361839	997059	799569	965859	633677	205847	1.18311e+06	1.20279e+06	427320	644109	410559	907839	242738	588955	326961	585182	235895	409545	218020	328667	300457	527235	364421	220566	715040	551938	1.1404e+06	351056	2.6926e+06	687527	1.00276e+06	230171	1.25825e+06	936503	210448	591713
ID_684_POS	Unknown496	C5 H14 Cl3 N8 O2 P	354.004	1.455	Positive	1.81144e+06	1.21911e+06	817097	3.35975e+06	853565	2.43165e+06	823504	1.61552e+06	6.70699e+06	7.01176e+06	5.29321e+06	3.1072e+06	5.4506e+06	4.20554e+06	1.02135e+07	4.27953e+06	4.27917e+06	4.0066e+06	5.84842e+06	6.89458e+06	6.27736e+06	5.28519e+06	4.68846e+06	4.99185e+06	3.44269e+06	7.87658e+06	5.35277e+06	9.0702e+06	6.23574e+06	3.68366e+06	5.4925e+06	3.318e+06	5.3104e+06	5.73908e+06	9.057e+06	5.43731e+06	1.93798e+07	5.12495e+06	6.14344e+06	4.09002e+06	5.33685e+06	1.87668e+06	4.36378e+06	6.60752e+06
ID_505_POS	Unknown334		103.064	1.497	Positive	902533	922961	894763	913896	926797	990538	967773	925743	3.5697e+06	3.22268e+06	3.37296e+06	2.83868e+06	3.12758e+06	3.71575e+06	4.33906e+06	4.07921e+06	3.24675e+06	4.6105e+06	4.09379e+06	1.70281e+06	1.69194e+06	1.60359e+06	936809	943112	1.01186e+06	2.24062e+06	5.69652e+06	8.31814e+06	5.09364e+06	963034	2.43333e+06	6.88434e+06	2.06592e+06	3.91203e+06	1.57187e+06	2.15422e+06	2.25006e+06	948412	6.4955e+06	3.74395e+06	4.71037e+06	3.06353e+06	4.54107e+06	5.28664e+06
ID_520_POS	Unknown348	C6 H9 N O4 S	191.025	1.508	Positive	670945	613011	618406	757590	710684	703042	724533	762661	4.33617e+06	4.05043e+06	4.11402e+06	5.13549e+06	6.12516e+06	3.86919e+06	3.51439e+06	3.50546e+06	3.63938e+06	3.61177e+06	7.88715e+06	4.31729e+06	3.88128e+06	3.40625e+06	2.98263e+06	2.13599e+06	2.35143e+06	7.12522e+06	1.23849e+07	1.95558e+07	1.40592e+07	1.93383e+06	4.66871e+06	1.28109e+07	3.94512e+06	7.36154e+06	3.5827e+06	4.81501e+06	4.91152e+06	3.02114e+06	3.34921e+06	2.43981e+06	3.58162e+06	3.06622e+06	2.91059e+06	3.29485e+06
ID_360_POS	Unknown203	C22 H7 N4 O4 P3	483.968	1.527	Positive	1.2063e+06	1.32269e+06	1.3248e+06	1.52287e+06	1.38503e+06	1.52997e+06	1.42352e+06	1.65345e+06	6.39778e+06	1.00507e+07	1.07594e+07	1.17885e+07	8.2519e+06	7.25276e+06	7.75723e+06	4.66542e+06	8.60025e+06	7.23774e+06	9.52096e+06	1.45878e+07	1.30733e+07	1.39931e+07	1.30551e+07	1.59625e+07	1.7935e+07	1.2294e+07	8.32694e+06	1.39144e+07	1.08976e+07	9.37497e+06	1.16078e+07	1.14653e+07	9.761e+06	1.38934e+07	1.71259e+07	1.35342e+07	1.62124e+06	7.82954e+06	1.29676e+07	1.70353e+07	1.4833e+07	1.4104e+07	1.54263e+07	1.25973e+07
ID_849_POS	β-Nicotinamide mononucleotide	C11 H15 N2 O8 P	334.056	1.531	Positive	465969	506830	517892	604370	586253	647606	574727	616004	9.58559e+07	9.73889e+07	9.7029e+07	8.63468e+07	9.01245e+07	8.84287e+07	8.42253e+07	8.12461e+07	9.27493e+07	9.08701e+07	9.00476e+07	7.34323e+07	7.14765e+07	7.20145e+07	7.47272e+07	7.79092e+07	6.35206e+07	8.41322e+07	7.17251e+07	8.22625e+07	5.69102e+07	5.40533e+07	5.91932e+07	6.9043e+07	6.08225e+07	5.99603e+07	5.13934e+07	6.47479e+07	1.31849e+08	5.44857e+07	8.40968e+07	8.65641e+07	9.1069e+07	7.68098e+07	8.3262e+07	8.28797e+07
ID_376_POS	Unknown218		646.103	1.538	Positive	757312	829130	831703	896386	869515	960512	893684	913641	5.49166e+06	5.66042e+06	5.36131e+06	5.64445e+06	5.54815e+06	5.02825e+06	5.20452e+06	5.15399e+06	5.71723e+06	5.31169e+06	4.2434e+06	3.35371e+06	3.87886e+06	4.90078e+06	3.43677e+06	3.64279e+06	2.09997e+06	8.60434e+06	4.007e+06	6.53525e+06	3.37327e+06	3.2786e+06	6.98587e+06	4.47671e+06	4.22508e+06	6.1583e+06	4.48524e+06	3.93853e+06	4.02867e+07	3.80409e+06	4.2166e+06	2.87541e+06	2.67948e+06	3.41274e+06	2.8728e+06	2.87959e+06
ID_113_POS	cytidine 5′-monophosphate	C9 H14 N3 O8 P	323.051	1.54	Positive	510981	555788	505782	644544	605352	710163	600985	648791	5.49166e+06	5.66042e+06	5.36131e+06	5.64445e+06	5.54815e+06	5.02825e+06	7.45325e+06	5.15399e+06	5.40344e+06	5.31169e+06	4.2434e+06	3.35371e+06	3.87886e+06	4.90078e+06	3.43677e+06	3.64279e+06	2.09997e+06	8.80698e+06	4.007e+06	8.26222e+06	3.37327e+06	3.2786e+06	8.83901e+06	6.63069e+06	4.22508e+06	6.1583e+06	5.51742e+06	3.93853e+06	4.12132e+07	3.80409e+06	6.08998e+06	2.87541e+06	2.67948e+06	3.41274e+06	2.8728e+06	5.15584e+06
ID_189_POS	Nicotinamide	C6 H6 N2 O	122.048	1.541	Positive	851970	1.01659e+06	940902	2.07575e+06	1.86313e+06	1.6121e+06	2.21726e+06	641918	1.45564e+07	1.87966e+07	1.21063e+07	2.0087e+07	1.30689e+07	1.70866e+07	1.47605e+07	1.09097e+07	1.33632e+07	1.0734e+07	1.52905e+07	6.45467e+06	1.10765e+07	1.21502e+07	1.3635e+07	1.1219e+07	1.21189e+07	1.94776e+07	1.05058e+07	1.41896e+07	7.95081e+06	9.01027e+06	5.87916e+06	9.41559e+06	1.3191e+07	6.18509e+06	6.14236e+06	1.12468e+07	2.11775e+07	7.09395e+06	1.19743e+07	1.55442e+07	1.23788e+07	1.06045e+07	1.06352e+07	1.29764e+07
ID_331_POS	Unknown178	C17 H25 N3 O15 P2 S	605.048	1.543	Positive	686730	754626	671042	875612	798458	919730	831207	868220	1.05114e+07	1.11182e+07	1.3531e+07	8.73843e+06	1.06451e+07	4.97812e+06	7.57872e+06	6.39358e+06	8.489e+06	9.81234e+06	1.25071e+07	9.42433e+06	8.99742e+06	1.06529e+07	9.90542e+06	1.1621e+07	7.8766e+06	1.07512e+07	7.55397e+06	8.3764e+06	5.77991e+06	7.68559e+06	9.09767e+06	9.56115e+06	9.82326e+06	6.27708e+06	6.31365e+06	1.10828e+07	3.15091e+06	8.9324e+06	8.57821e+06	8.8181e+06	1.05057e+07	8.68038e+06	7.72081e+06	8.16309e+06
ID_846_POS	Valine	C5 H11 N O2	117.079	1.552	Positive	5.40724e+06	1.82279e+06	4.79984e+06	5.36378e+06	4.78895e+06	5.57562e+06	2.18264e+06	4.20466e+06	7.807e+07	7.51986e+07	8.14545e+07	6.60878e+07	7.21643e+07	6.11023e+07	7.39976e+07	7.35385e+07	6.85425e+07	7.72123e+07	1.21128e+08	7.38859e+07	7.4523e+07	8.09483e+07	6.59421e+07	5.91454e+07	5.47394e+07	9.41232e+07	1.48834e+08	1.89061e+08	1.67216e+08	7.38749e+07	1.18784e+08	1.76933e+08	8.28862e+07	1.23718e+08	8.9477e+07	9.46249e+07	1.14873e+08	8.00848e+07	4.62698e+07	3.47178e+07	9.79083e+06	3.46042e+07	3.87075e+07	4.17632e+07
ID_816_POS	Unknown73	C10 H10 N6 O8 P2	404.002	1.568	Positive	1.93254e+06	2.27264e+06	2.22243e+06	2.81995e+06	2.67374e+06	2.65455e+06	2.75331e+06	2.97954e+06	8.348e+07	8.22721e+07	9.00921e+07	7.60767e+07	9.33475e+07	5.63166e+07	5.99381e+07	6.57695e+07	5.29045e+07	6.46503e+07	7.41028e+07	7.95351e+07	7.50947e+07	7.98607e+07	7.44307e+07	6.41265e+07	6.14779e+07	8.7556e+07	7.40525e+07	7.62777e+07	6.16108e+07	5.42612e+07	9.22324e+07	7.77619e+07	7.17972e+07	7.77605e+07	8.01493e+07	7.55803e+07	4.95739e+07	6.46234e+07	8.63077e+07	7.11357e+07	8.31085e+07	8.39188e+07	6.63278e+07	6.89567e+07
ID_837_POS	Unknown92	C9 H13 N6 O6 P3 S	425.984	1.575	Positive	539347	664511	640946	824542	781791	798025	805057	777256	1.82257e+07	1.88108e+07	2.00276e+07	1.72929e+07	2.28355e+07	1.08491e+07	1.39615e+07	1.57575e+07	1.33093e+07	1.57661e+07	2.14104e+07	2.23446e+07	2.04204e+07	1.86966e+07	1.87199e+07	1.10721e+07	1.4543e+07	1.20907e+07	1.11162e+07	7.85115e+06	9.70871e+06	1.18554e+07	1.86267e+07	1.74249e+07	1.63425e+07	1.2944e+07	1.07132e+07	1.16468e+07	6.19233e+06	1.40975e+07	1.71034e+07	1.6185e+07	2.10944e+07	1.8778e+07	1.34123e+07	1.44716e+07
ID_432_POS	Unknown269	C16 H15 N10 O10 P S2	602.016	1.6	Positive	423250	477693	520871	602768	602917	565668	690631	684252	5.01733e+06	5.33014e+06	4.9065e+06	4.31378e+06	4.65294e+06	2.77565e+06	3.17363e+06	3.38182e+06	3.57559e+06	2.68996e+06	5.23454e+06	5.52801e+06	5.87141e+06	5.66873e+06	5.42699e+06	4.26584e+06	5.24913e+06	3.74925e+06	2.77961e+06	3.84353e+06	2.44882e+06	3.56445e+06	5.98143e+06	4.44767e+06	3.36725e+06	4.82069e+06	2.43317e+06	3.51661e+06	3.734e+06	2.99862e+06	4.20749e+06	4.44012e+06	3.18589e+06	4.6804e+06	4.3616e+06	4.05302e+06
ID_850_POS	Υ-L-Glutamyl-L-glutamic acid	C10 H16 N2 O7	276.095	1.641	Positive	165464	213893	225019	275888	310846	285308	336009	334547	8.1801e+06	8.20002e+06	7.52437e+06	6.93014e+06	6.90686e+06	6.54929e+06	7.06366e+06	7.70583e+06	7.0901e+06	7.7066e+06	1.23533e+07	8.78402e+06	8.96966e+06	1.14976e+07	1.05224e+07	8.51048e+06	9.12298e+06	1.2214e+07	9.4516e+06	1.20029e+07	9.07837e+06	8.52943e+06	1.02048e+07	1.47477e+07	8.04769e+06	9.00206e+06	6.80858e+06	9.92297e+06	1.12627e+07	8.62216e+06	4.27761e+06	4.48707e+06	4.95084e+06	4.29234e+06	4.60817e+06	4.95361e+06
ID_424_POS	Unknown261	C6 H10 O3 S	162.035	1.643	Positive	371208	479856	493797	618937	697363	640070	753816	750534	1.41239e+06	1.64765e+06	1.80612e+06	1.84134e+06	1.17126e+06	1.94944e+06	2.09558e+06	1.82198e+06	1.47183e+06	2.0331e+06	599557	588750	564197	600665	576138	637539	707220	598871	600167	787442	647092	887494	779706	705391	637638	666927	688174	723399	667135	809539	2.73118e+06	2.40378e+06	2.82636e+06	2.60591e+06	5.06499e+06	8.13458e+06
ID_467_POS	Unknown30	C6 H9 N O4 S	191.025	1.669	Positive	340757	444505	410288	547082	586544	631695	663613	655218	3.2002e+07	3.30026e+07	3.57097e+07	2.59045e+07	3.60767e+07	3.82721e+07	3.98098e+07	4.24399e+07	4.24357e+07	4.87963e+07	5.65208e+07	3.5434e+07	3.52887e+07	2.98304e+07	2.79792e+07	1.81847e+07	1.61764e+07	4.2733e+07	1.05236e+08	1.57366e+08	6.92517e+07	1.87341e+07	4.83132e+07	1.14655e+08	3.51586e+07	6.15704e+07	3.04873e+07	3.0031e+07	2.91367e+07	2.54017e+07	2.96645e+07	2.36632e+07	2.43599e+07	2.49619e+07	3.36632e+07	2.72293e+07
ID_12_POS	(S)-4-amino-4,5-dihydro-2-thiophenecarboxylic acid	C5 H7 N O2 S	145.02	1.671	Positive	172049	204775	182925	252030	270209	291009	305713	301846	4.59926e+06	4.30846e+06	7.05056e+06	7.31046e+06	6.86183e+06	6.44813e+06	7.57292e+06	5.46465e+06	5.91318e+06	5.83176e+06	1.05547e+07	5.90016e+06	5.63607e+06	4.4614e+06	4.60991e+06	3.78769e+06	3.38834e+06	6.2184e+06	1.54303e+07	2.9141e+07	1.3351e+07	3.4972e+06	9.15534e+06	2.23624e+07	5.01064e+06	1.1608e+07	3.61353e+06	5.77319e+06	5.33625e+06	3.71439e+06	4.98996e+06	3.07768e+06	5.92538e+06	5.05473e+06	4.84038e+06	5.70906e+06
ID_211_POS	Pipecolic acid	C6 H11 N O2	129.079	1.708	Positive	592014	401553	314054	475778	675863	296887	610553	807531	7.96576e+07	8.03277e+07	8.28947e+07	8.86974e+07	8.14825e+07	8.68937e+07	8.85378e+07	8.76116e+07	8.37033e+07	8.6568e+07	5.47391e+07	6.96412e+07	5.80155e+07	6.61164e+07	6.34394e+07	5.41871e+07	5.58875e+07	1.05605e+08	8.29718e+07	1.00948e+08	6.22488e+07	5.56298e+07	7.822e+07	9.53504e+07	6.93069e+07	7.495e+07	6.14311e+07	6.8649e+07	7.86738e+07	5.87122e+07	1.09251e+08	9.44037e+07	1.0314e+08	9.83086e+07	1.08192e+08	1.18385e+08
ID_243_POS	UDP-N-acetylglucosamine	C17 H27 N3 O17 P2	607.081	1.747	Positive	321020	571151	490967	623709	618172	517800	597255	605890	4.32813e+07	4.3997e+07	4.35949e+07	3.61477e+07	3.2835e+07	2.7052e+07	2.58642e+07	3.61902e+07	2.93015e+07	2.52526e+07	3.8894e+07	5.9039e+07	3.75499e+07	3.91492e+07	4.02806e+07	2.81023e+07	3.14587e+07	6.54794e+07	2.48015e+07	5.20142e+07	3.72518e+07	2.59397e+07	7.19394e+07	4.3707e+07	4.21924e+07	6.88137e+07	5.25174e+07	3.71208e+07	5.65533e+06	3.62784e+07	5.90619e+07	3.0924e+07	3.92113e+07	4.16353e+07	3.42229e+07	4.73804e+07
ID_179_POS	N-acetyl-L-2-aminoadipic acid	C8 H13 N O5	203.079	1.748	Positive	540655	606184	836399	2.08838e+06	1.11342e+06	1.51112e+06	2.54085e+06	2.65545e+06	2.88195e+07	2.7612e+07	2.47928e+07	2.72909e+07	1.83169e+07	4.13812e+07	3.2335e+07	2.64608e+07	2.33888e+07	2.12753e+07	3.21818e+07	4.39426e+07	3.77787e+07	2.60154e+07	2.61827e+07	2.27374e+07	2.08e+07	8.19393e+07	3.11573e+07	5.23215e+07	3.12185e+07	3.45813e+07	5.90548e+07	2.6772e+07	3.99691e+07	5.24114e+07	4.04577e+07	2.94485e+07	4.64532e+06	1.98107e+07	4.26081e+07	2.47358e+07	2.29232e+07	3.7629e+07	3.08071e+07	3.83665e+07
ID_49_POS	3-Hydroxy-2,4,5-pyridinetrimethanol	C8 H11 N O4	185.069	1.749	Positive	446964	640382	565094	555024	1.30611e+06	658365	1.33492e+06	1.55717e+06	1.04381e+07	6.30467e+06	5.87949e+06	7.12295e+06	5.16857e+06	8.42459e+06	1.02949e+07	6.98004e+06	4.9166e+06	5.81616e+06	5.94829e+06	1.11046e+07	6.50933e+06	6.7744e+06	7.79301e+06	6.33916e+06	6.32673e+06	2.82196e+07	1.19638e+07	1.59915e+07	6.8187e+06	1.488e+07	1.9655e+07	8.37651e+06	8.20988e+06	1.32937e+07	1.17861e+07	1.60437e+07	1.05865e+06	6.70281e+06	1.03676e+07	7.43782e+06	6.02005e+06	1.07961e+07	6.52576e+06	7.31956e+06
ID_292_POS	Unknown142	C23 H43 N2 O16 P3 S	728.155	1.756	Positive	170784	220530	204763	237234	241274	210698	225429	228688	2.37596e+06	2.07521e+06	2.34858e+06	2.08143e+06	2.20474e+06	1.32057e+06	1.61328e+06	2.94538e+06	2.39413e+06	1.78336e+06	2.16878e+06	3.24795e+06	2.55331e+06	2.44638e+06	2.19457e+06	1.87568e+06	2.07265e+06	2.67146e+06	1.2516e+06	2.70333e+06	1.80425e+06	1.11416e+06	3.85653e+06	2.36645e+06	3.3799e+06	4.21799e+06	2.82766e+06	1.92239e+06	440038	2.49105e+06	4.09585e+06	2.58805e+06	2.62555e+06	3.55254e+06	2.26911e+06	2.8804e+06
ID_349_POS	Unknown194		963.087	1.76	Positive	92981.5	147288	136757	158444	161143	140721	150560	136764	1.18074e+06	880236	969633	867845	815651	188924	344972	1.35431e+06	702513	375493	257596	1.75294e+06	1.27451e+06	1.17096e+06	1.60968e+06	1.37044e+06	254092	1.5013e+06	1.7993e+06	2.18747e+06	998076	594284	2.07342e+06	1.45643e+06	2.22963e+06	2.56064e+06	1.82183e+06	1.49037e+06	147135	1.94711e+06	2.45495e+06	1.27298e+06	861325	1.97449e+06	1.10252e+06	1.40603e+06
ID_834_POS	Unknown9		99.9962	1.773	Positive	276864	354761	323379	376682	396237	360226	377379	346579	1.64733e+07	2.29047e+07	2.47805e+07	2.94732e+07	4.72746e+07	4.43833e+07	5.42989e+07	6.72428e+07	5.47419e+07	6.78782e+07	420021	342453	374195	378256	409873	404353	390782	330104	381034	271696	283083	383623	322190	392907	360856	353692	232094	404745	388041	416076	7.41636e+07	1.01775e+07	3.497e+07	1.74373e+07	2.89178e+07	2.15315e+07
ID_19_POS	1-Deoxy-L-mannitol	C6 H14 O5	166.084	1.783	Positive	1.53209e+06	1.71916e+06	1.71368e+06	859013	1.97124e+06	2.03453e+06	714611	1.41176e+06	2.50965e+06	2.68528e+06	2.11839e+06	1.66599e+06	2.74547e+06	2.35207e+06	2.40329e+06	2.782e+06	3.10327e+06	2.18822e+06	8.09072e+06	5.99638e+06	5.60722e+06	7.6543e+06	4.58493e+06	3.52503e+06	4.07375e+06	4.0752e+06	3.48092e+06	5.77629e+06	4.00845e+06	3.56426e+06	1.10923e+07	3.77885e+06	2.88816e+06	6.23387e+06	5.89601e+06	2.91516e+06	3.56518e+06	4.25231e+06	1.99073e+06	1.33566e+06	1.25794e+06	1.36583e+06	1.7078e+06	3.30237e+06
ID_625_POS	Unknown442	C3 H4 N4 O4 S	191.995	1.786	Positive	195576	250602	228985	266086	279900	254462	266579	260827	1.05197e+06	541782	920660	252301	915628	1.20231e+06	1.06981e+06	1.88423e+06	1.88287e+06	1.99258e+06	687831	324346	401785	277764	710311	272426	266999	623971	1.09616e+06	709250	941282	638488	287857	694850	573746	586243	1.50272e+06	316295	2.16761e+06	310269	952222	291754	673742	379074	488330	323277
ID_244_POS	Unknown1	C4 H4 N4 O3	156.028	1.811	Positive	444196	516796	491676	548729	579000	545501	581559	541681	1.71749e+08	1.68883e+08	1.7912e+08	8.03514e+07	1.51402e+08	1.43773e+08	1.54715e+08	1.70611e+08	1.62193e+08	1.56547e+08	579483	508642	545106	572811	548794	561803	569269	495350	522719	540084	504133	559728	517302	572365	536092	549968	477973	596494	536373	649251	4.0936e+08	2.72552e+08	1.99922e+08	2.98204e+08	3.73387e+08	3.26235e+08
ID_182_POS	N-acetyl-L-2-aminoadipic acid	C8 H13 N O5	203.079	1.812	Positive	653240	1.14999e+06	930454	3.03998e+06	806363	4.24907e+06	4.20637e+06	2.66821e+06	4.21037e+06	731023	3.99241e+06	5.7205e+06	8.85992e+06	8.23911e+06	5.66478e+06	1.09771e+07	6.46343e+06	7.78757e+06	1.05777e+07	4.59646e+06	4.40365e+06	1.36844e+07	1.23851e+07	1.59587e+07	1.16247e+07	2.1258e+07	8.30282e+06	1.93977e+07	6.26635e+06	1.69862e+07	1.28242e+07	1.64202e+07	9.22435e+06	1.19927e+07	2.95672e+07	1.02133e+07	3.88838e+06	1.13427e+07	1.18944e+07	4.32315e+06	6.82039e+06	7.47909e+06	9.3696e+06	9.02326e+06
ID_118_POS	Dimethyl sulfoxide	C2 H6 O S	78.0139	1.814	Positive	893025	1.03898e+06	988480	1.10318e+06	1.16404e+06	1.09669e+06	1.16918e+06	1.08901e+06	1.71749e+08	1.68883e+08	1.7912e+08	1.60703e+08	1.51402e+08	1.43773e+08	1.54715e+08	1.70611e+08	1.62193e+08	1.56547e+08	1.16501e+06	1.02259e+06	1.0959e+06	1.1516e+06	1.10331e+06	1.12946e+06	1.10697e+06	995866	1.05089e+06	1.0858e+06	1.01352e+06	1.12529e+06	1.04e+06	1.1507e+06	1.07778e+06	1.10567e+06	960931	1.19921e+06	1.07834e+06	1.30527e+06	4.0936e+08	2.72552e+08	3.99844e+08	2.98204e+08	3.73387e+08	3.26235e+08
ID_38_POS	2-Mercaptoethanol	C2 H6 O S	78.0145	1.819	Positive	574640	668560	636063	907603	749031	1.99847e+06	1.1219e+06	1.51526e+06	2.78499e+09	2.73209e+09	2.95801e+09	2.95584e+09	2.63587e+09	2.59386e+09	2.79989e+09	2.86195e+09	2.84908e+09	2.81624e+09	7.48157e+06	5.97091e+06	5.38172e+06	1.00924e+07	4.32651e+06	5.2796e+06	4.98601e+06	5.75087e+06	9.15044e+06	8.70311e+06	7.65135e+06	5.43482e+06	5.94287e+06	5.88539e+06	4.85201e+06	5.80793e+06	4.76219e+06	5.61077e+06	6.57438e+06	1.25757e+07	5.45415e+09	4.14512e+09	5.51758e+09	4.25815e+09	5.07371e+09	4.5327e+09
ID_688_POS	Unknown5		80.0102	1.819	Positive	586516	682377	649209	724542	764511	720279	767891	715235	1.34013e+08	1.37846e+08	1.38796e+08	1.36855e+08	1.34506e+08	1.18335e+08	1.27576e+08	1.20221e+08	1.3762e+08	1.32572e+08	807904	870639	719758	756339	788386	777766	751663	654060	1.28368e+06	713127	909555	739065	683045	860749	825067	726177	631115	787610	751123	1.28469e+06	2.55722e+08	1.73118e+08	2.62439e+08	2.12192e+08	2.55313e+08	2.18899e+08
ID_823_POS	Unknown8	C9 H12 N10 O5 P2 S	434.02	1.822	Positive	364045	423545	402957	419384	474524	447070	476622	443939	4.74791e+07	4.51064e+07	4.39254e+07	4.19722e+07	3.6613e+07	2.94907e+07	3.3646e+07	3.67487e+07	3.60391e+07	3.37028e+07	444869	416862	433355	469452	443678	443046	437822	405968	428399	442631	413167	458730	423959	440797	439359	450731	391727	488862	439589	788877	8.81598e+07	7.12997e+07	9.90123e+07	7.05501e+07	9.26879e+07	7.91281e+07
ID_367_POS	Unknown21		99.9962	1.846	Positive	715163	832050	791607	883463	932199	878266	936320	872115	2.21348e+07	7.30284e+07	7.22825e+07	5.02052e+07	5.43717e+07	4.69362e+07	3.19109e+07	5.30277e+07	4.67922e+07	3.51546e+07	932978	948415	864234	922235	883568	904512	886494	797521	1.02185e+06	869544	811663	901172	832864	921517	863117	885457	769544	960365	863569	1.0453e+06	9.23743e+07	4.98271e+07	6.12155e+07	7.58968e+07	5.75924e+06	5.82293e+07
ID_275_POS	Unknown127	C17 H21 O7 P S5	527.964	1.854	Positive	546940	370628	613867	398439	436901	431821	902280	397820	5.61161e+06	8.61908e+06	8.66656e+06	8.57809e+06	4.95172e+06	6.05996e+06	4.77362e+06	5.04184e+06	5.35675e+06	6.44377e+06	5.78045e+06	8.16063e+06	6.78487e+06	6.86202e+06	7.61244e+06	5.63799e+06	5.67493e+06	6.99082e+06	1.37941e+07	6.45793e+06	6.07254e+06	6.33834e+06	5.88942e+06	7.36904e+06	7.32276e+06	7.37052e+06	3.10172e+06	6.64485e+06	5.99042e+06	6.7865e+06	9.46499e+06	9.73768e+06	6.26736e+06	5.67472e+06	8.52258e+06	5.6306e+06
ID_253_POS	Unknown107	C4 H2 N2 O5 S	189.968	1.869	Positive	751917	989844	942684	869948	949445	958208	1.00255e+06	1.18305e+06	1.98127e+07	1.77519e+07	1.33334e+07	1.92105e+07	1.95794e+07	1.25097e+07	1.54685e+07	1.46999e+07	1.34805e+07	1.26218e+07	2.56366e+07	1.88131e+07	1.79863e+07	1.68626e+07	1.19529e+07	1.37517e+07	1.16393e+07	1.91031e+07	3.27877e+07	3.56332e+07	2.12777e+07	1.24699e+07	1.69182e+07	3.14221e+07	1.42758e+07	2.07968e+07	9.01817e+06	1.38783e+07	1.28598e+07	1.4552e+07	2.00118e+07	1.82779e+07	1.61394e+07	1.70371e+07	1.91086e+07	1.55422e+07
ID_332_POS	Unknown179		171.958	1.87	Positive	1.06767e+06	1.2257e+06	945969	1.01162e+06	951847	1.08749e+06	1.01397e+06	900756	9.73198e+06	7.85812e+06	1.04366e+07	9.82682e+06	1.07212e+07	6.50471e+06	7.84237e+06	7.51171e+06	7.13158e+06	8.25648e+06	1.46236e+07	1.25835e+07	1.06508e+07	1.05635e+07	8.34977e+06	8.41192e+06	7.09732e+06	1.1556e+07	1.86064e+07	1.88263e+07	1.4117e+07	7.87913e+06	1.03849e+07	1.91885e+07	8.59165e+06	1.13587e+07	4.79657e+06	7.72991e+06	8.46665e+06	9.68529e+06	9.96698e+06	1.18036e+07	1.05727e+07	8.38207e+06	1.29562e+07	1.05051e+07
ID_340_POS	Unknown186	C6 H4 N2 O5 S	215.984	1.87	Positive	260807	308788	295097	355995	376054	360597	406638	361237	3.94708e+06	3.67713e+06	4.15446e+06	4.26372e+06	3.71803e+06	3.25776e+06	3.05732e+06	2.85369e+06	2.76024e+06	2.63724e+06	2.73142e+06	2.5071e+06	2.06694e+06	1.8946e+06	1.57243e+06	645961	599818	2.79923e+06	9.69218e+06	9.79769e+06	6.63407e+06	577630	2.85953e+06	5.40588e+06	1.84281e+06	4.41774e+06	1.11128e+06	847350	1.80469e+06	769148	6.15847e+06	1.63093e+06	2.43463e+06	2.04928e+06	2.39626e+06	1.80057e+06
ID_43_POS	3,6-Dideoxy-3-[(Z)-(1-hydroxyethylidene)amino]-alpha-D-glucopyranose	C8 H15 N O5	205.095	1.87	Positive	909931	1.09137e+06	953158	1.37869e+06	982147	1.23625e+06	1.01948e+06	720164	8.8427e+06	1.12722e+07	1.48131e+07	1.48992e+07	1.83646e+07	7.95605e+06	1.64521e+07	1.04933e+07	1.05636e+07	1.68067e+07	7.49564e+06	5.64312e+06	5.67695e+06	6.03774e+06	7.93331e+06	8.43012e+06	6.37744e+06	5.98276e+06	3.65456e+06	3.73905e+06	948739	5.9552e+06	5.87949e+06	4.96461e+06	6.94412e+06	1.44304e+06	2.09621e+06	1.18291e+07	1.53429e+07	6.33335e+06	1.19168e+07	6.22123e+06	1.54363e+07	7.55267e+06	4.49899e+06	5.10661e+06
ID_248_POS	Unknown102	C7 H4 N2 O6 S	243.979	1.872	Positive	247445	251051	271658	337756	356788	342123	385806	342730	7.1949e+06	7.22524e+06	6.85166e+06	4.94091e+06	4.42885e+06	4.14709e+06	5.80091e+06	4.75223e+06	5.32701e+06	4.26502e+06	3.96251e+06	4.8126e+06	2.20448e+06	2.01389e+06	2.48301e+06	1.26083e+06	925922	4.50092e+06	1.03363e+07	1.60319e+07	7.18754e+06	770693	4.33849e+06	9.29608e+06	1.48913e+06	6.40994e+06	2.24176e+06	1.67287e+06	1.96901e+06	1.38784e+06	1.07976e+07	2.87213e+06	4.77538e+06	3.44451e+06	4.24807e+06	2.78977e+06
ID_262_POS	Unknown115		167.986	1.874	Positive	522147	698948	604782	738795	815243	710844	835798	1.03968e+06	1.55446e+07	1.46346e+07	9.88538e+06	1.56965e+07	1.43475e+07	1.06757e+07	1.28737e+07	1.12102e+07	1.04341e+07	9.89821e+06	1.81719e+07	1.21974e+07	1.28543e+07	1.25703e+07	8.73392e+06	9.65579e+06	8.85049e+06	1.45053e+07	2.46613e+07	2.71357e+07	1.63869e+07	9.09915e+06	1.21806e+07	2.18226e+07	1.05297e+07	1.53147e+07	7.71235e+06	9.82181e+06	9.18297e+06	1.0039e+07	1.54831e+07	1.29924e+07	1.14446e+07	1.27941e+07	1.33024e+07	1.0374e+07
ID_356_POS	Unknown20		99.9962	1.884	Positive	734996	731691	756759	832844	912781	902621	962286	863381	5.24325e+07	1.02122e+08	6.30894e+07	5.26435e+07	5.43951e+07	5.65703e+07	3.19109e+07	5.38552e+07	4.68575e+07	3.51546e+07	826341	974716	816155	854599	895772	840841	872233	805623	1.05019e+06	893658	825049	839921	809069	861797	878806	910012	790885	876728	887517	1.00773e+06	9.23743e+07	4.98271e+07	6.56885e+07	7.58968e+07	6.95628e+07	5.82293e+07
ID_346_POS	Unknown191	C37 H13 N5 O16	783.035	1.903	Positive	144003	175071	170385	201830	202177	204455	223924	206499	2.39395e+06	3.14083e+06	2.65868e+06	1.76793e+06	2.41673e+06	1.0488e+06	1.51374e+06	2.66301e+06	2.11382e+06	1.49491e+06	3.98585e+06	2.58348e+06	3.20731e+06	3.64743e+06	3.87226e+06	3.2961e+06	3.2347e+06	2.10783e+06	2.16635e+06	2.57079e+06	1.8213e+06	1.26657e+06	3.0615e+06	2.88716e+06	2.83763e+06	2.62747e+06	1.95045e+06	2.89571e+06	1.4982e+06	3.11019e+06	2.5359e+06	1.88299e+06	2.2895e+06	1.50319e+06	1.6927e+06	1.70222e+06
ID_85_POS	Adenine	C5 H5 N5	135.054	1.904	Positive	258815	614682	439851	416173	1.24795e+06	361257	1.26236e+06	1.2149e+06	1.23341e+07	1.44869e+07	1.50121e+07	1.55326e+07	1.1567e+07	2.22752e+07	1.90101e+07	1.41027e+07	1.42546e+07	1.36711e+07	1.44387e+07	1.27477e+07	1.32155e+07	1.32916e+07	1.51062e+07	1.73349e+07	1.25529e+07	2.27948e+07	1.62541e+07	1.67037e+07	1.48871e+07	2.25881e+07	1.04512e+07	1.60571e+07	1.31723e+07	1.14022e+07	1.02202e+07	1.43939e+07	5.90125e+06	1.1587e+07	9.61017e+06	1.11166e+07	1.14884e+07	1.14519e+07	1.33566e+07	1.72654e+07
ID_326_POS	Unknown173	C17 H20 N3 O11 P S	505.057	1.906	Positive	153573	186706	181708	215244	215613	218043	238806	220223	3.67313e+06	2.74389e+06	2.79551e+06	3.37967e+06	3.33759e+06	2.42514e+06	3.45986e+06	3.34165e+06	3.44468e+06	3.16147e+06	3.99822e+06	4.08089e+06	3.89828e+06	3.84857e+06	3.89354e+06	3.66842e+06	3.21346e+06	4.22644e+06	6.99031e+06	7.80792e+06	6.65898e+06	3.94457e+06	5.2141e+06	6.87337e+06	4.32675e+06	5.00474e+06	3.23701e+06	3.71902e+06	6.15549e+06	3.53777e+06	1.59347e+06	1.03521e+06	1.34251e+06	1.28835e+06	2.19167e+06	2.80191e+06
ID_55_POS	3-Methylsulfolene	C5 H8 O2 S	132.024	1.907	Positive	317535	386043	374907	445049	445813	450837	493767	455344	1.13962e+08	9.87824e+07	9.60625e+07	1.08775e+08	7.95812e+07	1.08546e+08	1.0361e+08	7.84042e+07	8.52067e+07	8.80878e+07	1.73128e+08	1.1583e+08	1.23927e+08	1.16059e+08	1.07226e+08	1.12406e+08	1.08222e+08	1.64387e+08	2.11775e+08	2.519e+08	1.84686e+08	1.392e+08	1.52467e+08	2.5009e+08	1.21292e+08	1.27269e+08	7.02819e+07	1.1386e+08	1.42478e+08	9.47217e+07	4.23119e+07	3.61755e+07	3.77612e+07	3.7226e+07	7.6063e+07	7.84666e+07
ID_354_POS	Unknown199	C19 H22 N10 O4 P2 S	548.103	1.908	Positive	181018	220072	214181	253710	254145	257009	281483	259579	1.75191e+06	1.4331e+06	2.09558e+06	2.15701e+06	3.04074e+06	1.34077e+06	1.7835e+06	2.23409e+06	2.22173e+06	1.71427e+06	5.06572e+06	2.19188e+06	3.0281e+06	2.98002e+06	3.5907e+06	4.10497e+06	3.5883e+06	2.60294e+06	3.13356e+06	2.81487e+06	1.38783e+06	2.62712e+06	2.77277e+06	3.47587e+06	3.39392e+06	2.37555e+06	1.52774e+06	3.67849e+06	1.2828e+06	2.8233e+06	1.94968e+06	2.48812e+06	2.02863e+06	2.31535e+06	2.23555e+06	1.88488e+06
ID_91_POS	Adenosine diphosphate (ADP)	C10 H15 N5 O10 P2	427.029	1.909	Positive	467207	568006	551320	646790	655949	663341	722922	669973	1.85089e+08	1.71773e+08	1.88197e+08	1.57414e+08	1.76647e+08	1.06023e+08	1.35692e+08	1.56519e+08	1.47308e+08	1.26427e+08	2.86744e+08	1.96967e+08	2.10964e+08	2.14642e+08	2.25777e+08	2.24939e+08	1.92213e+08	1.95873e+08	2.06423e+08	1.976e+08	1.28802e+08	1.58807e+08	2.0695e+08	2.22585e+08	1.95328e+08	1.84997e+08	1.29969e+08	1.99281e+08	1.12613e+08	1.80637e+08	1.68769e+08	1.44782e+08	1.44094e+08	1.36972e+08	1.20924e+08	1.40718e+08
ID_284_POS	Unknown135	C18 H9 N O13 P2	508.955	1.911	Positive	205897	250319	243618	288579	289075	292332	320169	295255	4.04662e+06	4.91566e+06	3.69965e+06	4.43786e+06	4.80316e+06	3.31392e+06	4.77871e+06	4.60888e+06	6.14202e+06	4.12699e+06	4.9628e+06	4.96524e+06	4.44414e+06	5.15996e+06	5.16984e+06	5.51214e+06	4.93183e+06	5.87298e+06	3.93304e+06	3.56581e+06	3.19108e+06	4.51269e+06	5.78509e+06	4.58315e+06	5.5586e+06	5.22923e+06	4.76237e+06	6.31457e+06	4.81332e+06	5.47024e+06	4.80663e+06	4.04835e+06	4.4273e+06	4.08264e+06	3.37583e+06	3.76851e+06
ID_58_POS	4129939	C5 H11 N O3 S	165.046	1.916	Positive	658281	745114	728583	843756	830288	839645	919599	1.15387e+06	2.35404e+07	2.6772e+07	2.41329e+07	1.45722e+07	2.70125e+07	1.24987e+07	1.44274e+07	2.6236e+07	2.10783e+07	1.41264e+07	3.62785e+07	3.24789e+07	4.25516e+07	3.35145e+07	3.31525e+07	4.26983e+07	3.29308e+07	7.91745e+06	1.73269e+07	2.35979e+07	1.70614e+07	6.02451e+06	1.50918e+07	1.89758e+07	2.07304e+07	3.11809e+07	2.98918e+07	3.67348e+07	3.53365e+07	4.61253e+07	3.24235e+07	2.36416e+07	2.52149e+07	2.2708e+07	1.27029e+07	1.4443e+07
ID_84_POS	Acetyl-L-carnitine	C9 H17 N O4	203.116	1.923	Positive	258825	313340	306388	341679	349158	353092	386715	356622	3.79062e+08	3.97697e+08	3.58059e+08	3.09059e+08	3.69922e+08	3.31485e+08	3.44312e+08	3.65358e+08	3.12798e+08	3.44603e+08	4.40857e+08	4.22929e+08	4.32516e+08	4.59042e+08	3.56895e+08	4.07344e+08	4.06188e+08	4.57589e+08	3.87173e+08	4.25214e+08	2.70618e+08	3.26735e+08	4.31188e+08	4.29958e+08	4.11574e+08	4.26742e+08	2.94669e+08	3.47296e+08	5.13501e+08	3.67045e+08	3.68756e+08	3.97346e+08	4.12585e+08	3.63636e+08	4.94653e+08	3.85909e+08
ID_92_POS	Adenosine triphosphate (ATP)	C10 H16 N5 O13 P3	506.996	1.927	Positive	385732	474761	464228	517700	529032	530618	575897	536416	3.02217e+07	3.52172e+07	3.44367e+07	2.88881e+07	3.20309e+07	1.37656e+07	1.67676e+07	2.62612e+07	2.75776e+07	1.7729e+07	7.27048e+07	5.1775e+07	6.60409e+07	5.34069e+07	6.83012e+07	8.88629e+07	7.1885e+07	3.0127e+07	4.24635e+07	4.31999e+07	3.88619e+07	2.69303e+07	4.10243e+07	5.33364e+07	5.52814e+07	4.51074e+07	3.83095e+07	6.4818e+07	1.21383e+06	4.14941e+07	3.80201e+07	5.0452e+07	4.37709e+07	4.36402e+07	3.59539e+07	3.44742e+07
ID_318_POS	Unknown166		306.472	1.929	Positive	223757	270886	264876	295385	301851	299292	328591	302956	2.54178e+06	2.25634e+06	3.01235e+06	3.2954e+06	2.34762e+06	3.82224e+06	2.99315e+06	3.33285e+06	3.44979e+06	3.266e+06	4.60158e+06	4.41001e+06	4.90628e+06	3.44235e+06	7.05044e+06	4.94693e+06	5.69587e+06	5.97102e+06	4.66822e+06	6.03537e+06	3.69811e+06	5.77341e+06	6.28048e+06	4.84189e+06	5.71842e+06	5.0102e+06	4.39806e+06	7.04202e+06	400620	2.93331e+06	4.95794e+06	3.91287e+06	5.02074e+06	4.53006e+06	4.37498e+06	2.82626e+06
ID_430_POS	Unknown267	C3 H5 N O15	294.965	1.931	Positive	413095	500102	489006	545332	557269	552544	606636	559308	3.12312e+06	3.4296e+06	2.8447e+06	3.77954e+06	3.19793e+06	5.21415e+06	3.11686e+06	3.66187e+06	3.84095e+06	3.88483e+06	5.58673e+06	5.45114e+06	5.51574e+06	3.53826e+06	7.12491e+06	6.72189e+06	6.31032e+06	6.59653e+06	6.53841e+06	5.22025e+06	5.13272e+06	7.28923e+06	6.12589e+06	6.10387e+06	6.81234e+06	5.16065e+06	4.02012e+06	7.01415e+06	528320	4.29325e+06	3.94864e+06	5.32841e+06	3.69953e+06	4.44931e+06	5.11723e+06	4.21819e+06
ID_391_POS	Unknown231		589.93	1.933	Positive	288256	391463	382778	426867	425045	410156	474854	432963	3.03553e+06	3.12857e+06	2.55726e+06	3.3824e+06	3.22535e+06	4.11066e+06	3.27963e+06	3.05879e+06	2.85657e+06	3.51407e+06	5.46129e+06	4.59718e+06	4.57122e+06	3.44594e+06	6.49316e+06	6.02368e+06	6.3001e+06	5.63472e+06	4.56177e+06	5.07969e+06	4.39281e+06	7.03072e+06	4.08323e+06	5.09753e+06	5.46488e+06	3.89892e+06	3.54607e+06	5.77868e+06	386765	3.21161e+06	2.70999e+06	4.2608e+06	3.22912e+06	3.51752e+06	4.68423e+06	3.7448e+06
ID_280_POS	Unknown131	C15 H23 N5 O14 P2	559.071	2.018	Positive	219479	270705	266632	312972	339425	309262	326617	328204	3.78604e+06	4.25691e+06	3.96026e+06	3.01722e+06	3.22193e+06	2.33062e+06	2.70363e+06	3.41581e+06	3.98649e+06	2.4204e+06	2.43601e+06	3.33004e+06	2.64995e+06	2.99008e+06	2.01713e+06	1.62695e+06	1.22468e+06	3.12363e+06	1.9362e+06	2.69077e+06	1.0109e+06	459607	3.09092e+06	2.22246e+06	2.57419e+06	3.0779e+06	1.59763e+06	1.71227e+06	1.88115e+06	1.33955e+06	9.74379e+06	3.51448e+06	3.89783e+06	5.09883e+06	4.66949e+06	6.95743e+06
ID_287_POS	Unknown138	C17 H27 N O10 P2 S2	531.054	2.018	Positive	343134	399153	403375	489301	520283	483501	510634	489551	8.59492e+06	8.79789e+06	9.59957e+06	7.04289e+06	8.77262e+06	4.44502e+06	6.88174e+06	9.85961e+06	9.04746e+06	8.30628e+06	1.68813e+07	1.32221e+07	1.48654e+07	1.63254e+07	1.42188e+07	1.6066e+07	1.7558e+07	9.60864e+06	1.29201e+07	1.27031e+07	9.91214e+06	9.8684e+06	1.32244e+07	1.42146e+07	1.68244e+07	1.02713e+07	8.22551e+06	1.1401e+07	1.48866e+07	9.70498e+06	5.5421e+06	6.16646e+06	4.37338e+06	4.67895e+06	5.20452e+06	5.42653e+06
ID_183_POS	N-Acetyl-L-aspartic acid	C6 H9 N O5	175.048	2.028	Positive	1.03822e+06	950401	1.20127e+06	1.15103e+06	1.34667e+06	1.39089e+06	1.69361e+06	1.08244e+06	1.54899e+08	1.48433e+08	1.47776e+08	1.43244e+08	1.37491e+08	1.26974e+08	1.17044e+08	1.30295e+08	1.43024e+08	2.26951e+08	2.65041e+08	2.45066e+08	2.1235e+08	2.2616e+08	2.25598e+08	2.41066e+08	2.20315e+08	2.55524e+08	2.11386e+08	3.32371e+08	1.91028e+08	1.69593e+08	1.9242e+08	2.09658e+08	2.27746e+08	3.70299e+08	3.15097e+08	2.20007e+08	2.15179e+08	1.70697e+08	8.75934e+07	1.02741e+08	8.4656e+07	1.01728e+08	9.67587e+07	1.00317e+08
ID_57_POS	3-Thiomorpholinecarboxylic acid	C5 H9 N O2 S	147.035	2.042	Positive	228932	280387	276018	358156	389534	354917	374835	359359	1.23066e+07	1.36758e+07	1.30682e+07	1.1931e+07	1.10203e+07	1.20473e+07	1.35742e+07	1.68148e+07	1.61775e+07	1.35433e+07	1.70783e+07	1.03713e+07	2.28074e+07	1.6418e+07	1.49567e+07	2.11453e+07	7.19815e+06	7.00126e+06	1.3029e+07	1.93863e+07	1.18744e+07	5.55733e+06	8.14217e+06	1.21023e+07	3.89877e+06	1.11264e+07	1.65593e+07	8.89725e+06	2.28536e+07	2.52344e+07	1.90985e+07	1.06094e+07	1.00249e+07	1.07674e+07	1.21324e+07	1.33134e+07
ID_143_POS	L-(+)-Aspartic acid	C4 H7 N O4	133.038	2.048	Positive	572893	1.25408e+06	470894	899830	812898	883204	714176	696860	3.13707e+07	3.33747e+07	3.35501e+07	3.81335e+07	3.50844e+07	3.0913e+07	2.44729e+07	3.3085e+07	2.99813e+07	4.93113e+07	1.02133e+08	5.39179e+07	8.59433e+07	8.63952e+07	8.6343e+07	9.3684e+07	8.93571e+07	5.17301e+07	8.13587e+07	4.84673e+07	3.29544e+07	4.54292e+07	8.86457e+07	8.63075e+07	5.71456e+07	8.19628e+07	8.08062e+07	5.47037e+07	4.59601e+07	7.98028e+07	4.20729e+07	2.53986e+07	2.34302e+07	3.66901e+07	3.47479e+07	2.41135e+07
ID_35_POS	2-Amino-3-methoxybenzoic acid	C8 H9 N O3	167.058	2.052	Positive	464110	623491	706098	694796	775490	706575	931373	888304	1.82153e+07	2.21781e+07	1.75402e+07	1.52233e+07	1.13396e+07	1.64119e+07	1.35192e+07	1.51586e+07	1.80049e+07	1.27842e+07	2.7801e+07	1.54573e+07	1.77025e+07	1.70266e+07	1.91161e+07	1.01118e+07	1.18365e+07	1.65562e+07	2.49433e+07	3.52617e+07	1.9072e+07	1.25766e+07	1.71721e+07	4.44727e+07	1.95841e+07	1.78894e+07	1.02239e+07	1.72603e+07	1.69971e+07	1.37175e+07	1.58391e+07	1.4263e+07	1.505e+07	1.86536e+07	2.16174e+07	1.68463e+07
ID_498_POS	Unknown328	C13 H22 N10 O14 P2 S	636.052	2.07	Positive	157438	224612	242599	289743	345850	295364	322129	310615	772745	653619	794634	709304	1.0482e+06	298033	799930	1.43355e+06	833778	896218	765393	627539	804839	825176	893273	750441	491347	675474	966988	928922	471900	491381	1.24128e+06	987869	767354	879707	625167	762848	4.49328e+06	981183	1.3062e+06	666518	1.29075e+06	1.15477e+06	583545	911377
ID_489_POS	Unknown32	C22 H18 N8 O14 P2	680.041	2.073	Positive	240246	350898	354696	487795	594644	492040	529938	497657	1.29377e+07	1.42389e+07	1.55558e+07	1.15409e+07	1.76828e+07	6.53817e+06	1.13211e+07	1.23805e+07	1.81867e+07	1.48648e+07	1.7007e+07	1.26102e+07	1.22504e+07	1.64129e+07	1.46345e+07	1.20215e+07	1.02552e+07	9.92133e+06	1.20703e+07	1.3355e+07	9.12222e+06	6.56159e+06	1.669e+07	1.1947e+07	1.41411e+07	1.49322e+07	9.05049e+06	1.33734e+07	6.00351e+07	1.4475e+07	2.07268e+07	1.74321e+07	1.83816e+07	1.72783e+07	1.04448e+07	1.50941e+07
ID_295_POS	Unknown145	C25 H17 N8 O11 P3 S2	761.967	2.074	Positive	137796	202784	198115	278256	332138	283654	295997	298300	1.21481e+06	1.40326e+06	1.73215e+06	1.31662e+06	2.64424e+06	522448	1.41499e+06	1.94768e+06	2.987e+06	2.03106e+06	1.80443e+06	1.37544e+06	1.24315e+06	2.06669e+06	1.9774e+06	1.46374e+06	1.38301e+06	1.19481e+06	1.79648e+06	1.83263e+06	1.3528e+06	683157	2.48963e+06	2.20343e+06	2.81665e+06	2.31295e+06	1.91458e+06	2.55002e+06	8.02333e+06	2.96992e+06	3.42649e+06	2.51697e+06	3.60026e+06	3.37761e+06	1.97532e+06	2.09639e+06
ID_480_POS	Unknown311		711.987	2.08	Positive	156961	230987	225670	302798	378333	323105	337165	316627	355776	388410	353055	296565	405168	366243	731965	336506	320825	447270	286228	583506	567696	879575	297267	406219	314234	786607	294732	327931	692952	328880	521664	553199	533108	274729	393381	903290	7.68937e+06	350186	633178	328470	317235	500903	487496	722321
ID_315_POS	Unknown163	C11 H19 O P S	230.09	2.081	Positive	726547	402612	392351	868021	595338	477687	755355	818389	5.81725e+06	5.46258e+06	6.2414e+06	4.81182e+06	4.98293e+06	4.33902e+06	5.76377e+06	4.84902e+06	5.22805e+06	5.13907e+06	5.35432e+06	5.04401e+06	4.9069e+06	4.55553e+06	4.8748e+06	4.59054e+06	4.41939e+06	4.92625e+06	5.07326e+06	5.52985e+06	4.18908e+06	4.13278e+06	6.57746e+06	4.06972e+06	4.36322e+06	3.83483e+06	4.19633e+06	4.99922e+06	483647	3.46017e+06	7.09976e+06	7.06326e+06	6.46691e+06	6.63419e+06	9.35887e+06	7.39451e+06
ID_662_POS	Unknown476		972.107	2.082	Positive	106514	160521	158394	216998	241341	225766	252428	230347	289718	180547	245639	200321	231674	246987	257316	222455	240194	235256	212822	209255	207294	211513	218306	232227	230456	217432	220659	215321	224978	246225	221450	225007	227556	205683	198137	243215	3.34725e+06	241228	230893	236698	231699	220852	235482	240871
ID_41_POS	2-phosphinomethylmalic acid	C5 H9 O7 P	212.008	2.087	Positive	158808	229823	426271	324570	405537	323236	361409	339394	1.4689e+07	1.58885e+07	1.46781e+07	1.10396e+07	1.1869e+07	7.68725e+06	8.80307e+06	9.66854e+06	9.92866e+06	9.94495e+06	2.13014e+07	2.07341e+07	1.88977e+07	1.76979e+07	1.72089e+07	1.67125e+07	1.52274e+07	1.72878e+07	3.05416e+06	1.65815e+07	1.13366e+07	1.16442e+07	6.78514e+06	1.48378e+07	1.59394e+07	1.56804e+07	1.25134e+07	1.40217e+07	2.93655e+07	1.31595e+07	1.03623e+07	7.41741e+06	9.03174e+06	8.29186e+06	6.87877e+06	6.68757e+06
ID_215_POS	Pseudouridine 5'-phosphate	C9 H13 N2 O9 P	324.036	2.09	Positive	3.11318e+06	2.82667e+06	2.00074e+06	1.83407e+06	2.14161e+06	1.89424e+06	2.05735e+06	1.91026e+06	1.95819e+08	2.10987e+08	2.05231e+08	1.48905e+08	1.70424e+08	9.79274e+07	1.26707e+08	1.45817e+08	1.46091e+08	1.39889e+08	1.77767e+08	1.55897e+08	1.44151e+08	1.78361e+08	1.583e+08	1.23634e+08	1.00034e+08	1.58356e+08	1.30697e+08	1.50069e+08	9.68446e+07	5.89671e+07	1.94306e+08	1.42471e+08	1.46991e+08	1.39847e+08	1.03894e+08	1.03064e+08	7.08002e+08	1.20253e+08	1.71062e+08	1.24035e+08	1.49565e+08	1.42815e+08	1.00505e+08	1.21556e+08
ID_359_POS	Unknown202	C15 H19 N5 O11	445.109	2.092	Positive	259915	370812	400508	478338	570965	487617	531803	512795	3.1031e+06	3.24987e+06	2.97858e+06	2.39647e+06	3.27339e+06	1.12223e+06	1.64748e+06	2.13956e+06	2.71969e+06	1.78038e+06	3.8172e+06	2.77735e+06	2.83901e+06	3.7861e+06	3.31599e+06	3.33248e+06	2.43255e+06	1.76729e+06	2.48348e+06	1.99942e+06	1.15478e+06	1.62655e+06	3.48543e+06	2.81313e+06	3.11763e+06	2.49261e+06	1.19765e+06	2.04476e+06	8.62718e+06	2.3677e+06	3.41105e+06	2.62394e+06	3.02028e+06	2.7274e+06	1.61431e+06	1.62401e+06
ID_364_POS	Unknown207	C18 H21 N5 O8 S2	499.084	2.101	Positive	129639	195838	180536	283183	295972	279899	329419	300604	3.83196e+06	3.55007e+06	3.51823e+06	2.10698e+06	2.50278e+06	939238	1.30362e+06	2.06201e+06	2.05751e+06	1.59329e+06	5.16541e+06	4.01095e+06	3.19948e+06	4.58629e+06	4.09509e+06	2.5059e+06	1.94209e+06	3.8755e+06	2.95243e+06	3.91727e+06	1.73266e+06	1.04396e+06	4.8371e+06	3.25291e+06	3.40919e+06	4.04426e+06	2.39306e+06	2.06234e+06	1.7996e+07	2.45983e+06	2.14253e+06	909149	1.65228e+06	1.19677e+06	662807	722523
ID_677_POS	Unknown49	C9 H12 N6 O3 P2 S	346.018	2.105	Positive	222948	322646	318371	455661	569329	453788	507378	476471	2.58473e+07	2.89209e+07	3.07865e+07	1.38441e+07	1.7231e+07	6.87022e+06	1.15122e+07	1.39019e+07	1.42693e+07	1.60306e+07	2.68509e+07	1.99604e+07	2.15809e+07	2.61079e+07	2.09355e+07	1.57504e+07	1.54925e+07	9.53811e+06	1.37936e+07	1.12909e+07	6.07538e+06	8.12192e+06	2.58312e+07	1.673e+07	1.69348e+07	1.49299e+07	9.04007e+06	1.07109e+07	4.89874e+07	1.29721e+07	1.14439e+07	1.43322e+07	1.71163e+07	1.69808e+07	6.94301e+06	9.87908e+06
ID_444_POS	Unknown28	C4 H13 N3 P2 S	197.03	2.111	Positive	145222	219378	202237	298825	331549	313543	350736	325434	3.89467e+07	5.41133e+07	5.57752e+07	2.28965e+07	3.99406e+07	2.75033e+07	2.98404e+07	3.40915e+07	1.92558e+07	3.37877e+07	6.11201e+07	6.48108e+07	5.7356e+07	5.69004e+07	5.74933e+07	5.46125e+07	5.70965e+07	3.99347e+07	3.76666e+07	5.0953e+07	3.06298e+07	1.80319e+07	5.20133e+07	1.97374e+07	5.26503e+07	3.81251e+07	3.4125e+07	1.7869e+07	2.89116e+07	3.79288e+07	1.89915e+07	1.57704e+07	1.7559e+07	1.74694e+07	1.39568e+07	1.3581e+07
ID_445_POS	Unknown280	C8 H16 N2 O6 P2 S2	361.991	2.115	Positive	2.27241e+06	1.76796e+06	1.54004e+06	475074	433216	431244	482172	439995	9.1478e+06	8.9895e+06	8.75117e+06	4.95856e+06	4.29371e+06	2.63125e+06	3.96812e+06	5.60208e+06	4.50947e+06	2.58108e+06	5.34359e+06	4.67969e+06	6.42116e+06	7.70093e+06	7.94385e+06	5.16945e+06	4.32912e+06	5.33581e+06	5.83655e+06	5.54366e+06	3.43846e+06	3.62187e+06	8.15204e+06	4.27829e+06	5.488e+06	5.62126e+06	4.40987e+06	3.00732e+06	1.93356e+07	4.9449e+06	3.28387e+06	3.96498e+06	3.61191e+06	5.60829e+06	3.34472e+06	3.91628e+06
ID_184_POS	N-Acetyl-L-aspartic acid	C6 H9 N O5	175.048	2.117	Positive	508249	812513	748402	1.53483e+06	1.4913e+06	1.66827e+06	1.40308e+06	1.32919e+06	1.29923e+08	1.33479e+08	1.35494e+08	1.05779e+08	1.31467e+08	8.46898e+07	1.09868e+08	1.18079e+08	1.12083e+08	1.26679e+08	2.31177e+08	2.00144e+08	2.20503e+08	1.99265e+08	2.07285e+08	1.99304e+08	2.02548e+08	1.82187e+08	1.61651e+08	5.01232e+07	1.23077e+08	1.451e+08	2.32216e+08	1.84511e+08	1.98691e+08	2.2059e+08	3.47703e+08	1.71392e+08	1.92764e+08	1.86247e+08	1.03503e+08	7.60075e+07	1.00166e+08	7.3408e+07	7.41865e+07	7.62353e+07
ID_434_POS	Unknown270		241.635	2.12	Positive	176543	266694	245855	363276	428064	381168	426383	395623	2.65336e+06	4.08391e+06	2.29925e+06	3.06308e+06	2.11133e+06	2.42951e+06	2.66024e+06	1.68829e+06	2.88172e+06	1.9363e+06	6.34042e+06	2.67698e+06	6.16282e+06	3.7861e+06	3.56178e+06	3.68615e+06	3.78981e+06	3.87699e+06	4.04652e+06	4.83423e+06	3.15557e+06	6.04389e+06	4.64869e+06	3.84413e+06	3.11542e+06	5.29981e+06	2.27551e+06	3.34406e+06	4.18737e+06	2.62173e+06	2.8439e+06	2.52104e+06	1.84272e+06	2.76741e+06	2.08606e+06	1.18398e+06
ID_144_POS	L-(+)-Aspartic acid	C4 H7 N O4	133.038	2.125	Positive	1.01896e+06	842889	1.09456e+06	708724	1.00523e+06	832583	1.34917e+06	1.0824e+06	1.95292e+07	1.93068e+07	2.12341e+07	1.77414e+07	2.19189e+07	1.51976e+07	2.58972e+07	2.05688e+07	2.52699e+07	3.32706e+06	4.42353e+07	3.20216e+07	4.16419e+07	3.25539e+07	3.8304e+07	3.63114e+07	3.72468e+07	4.81007e+07	3.21212e+07	4.00897e+07	2.14583e+07	2.61314e+07	3.87873e+07	3.41589e+07	3.48112e+07	2.72991e+07	1.1046e+07	3.36877e+07	4.59601e+07	3.58028e+07	1.53267e+07	1.43893e+07	1.62585e+07	1.55067e+07	1.44399e+07	1.59021e+07
ID_368_POS	Unknown210	C7 H7 N9 O6 P2 S	406.97	2.131	Positive	222102	335518	309301	485160	507071	479534	536416	515006	3.03764e+06	2.72156e+06	2.91573e+06	2.84671e+06	3.02205e+06	3.68774e+06	3.53426e+06	3.44217e+06	3.23984e+06	3.9307e+06	2.19255e+06	2.09159e+06	1.41944e+06	2.45426e+06	1.90861e+06	1.40014e+06	1.30986e+06	3.86117e+06	1.87828e+06	2.38579e+06	1.79515e+06	2.46356e+06	3.01622e+06	2.8277e+06	2.45509e+06	1.94897e+06	2.19032e+06	1.58603e+06	9.93767e+06	2.65526e+06	2.79632e+06	1.75942e+06	2.35671e+06	2.00837e+06	2.16162e+06	2.91578e+06
ID_206_POS	Phosphoaspartate	C4 H8 N O7 P	213.004	2.132	Positive	109423	159131	161600	248663	252680	259144	287181	370728	5.85097e+06	5.8566e+06	6.18449e+06	4.17993e+06	3.77437e+06	1.6422e+06	5.90086e+06	2.83128e+06	3.63955e+06	3.19408e+06	1.01869e+07	1.17735e+07	1.00566e+07	8.89102e+06	9.46354e+06	1.00196e+07	8.30716e+06	7.5341e+06	8.1073e+06	7.68346e+06	6.21688e+06	2.97875e+06	1.00579e+07	7.23182e+06	8.74136e+06	7.34859e+06	7.63131e+06	6.47208e+06	6.31846e+06	7.03536e+06	3.2238e+06	2.37135e+06	3.19783e+06	2.56544e+06	2.01374e+06	2.31677e+06
ID_393_POS	Unknown233	C18 H36 N O17 P3	631.119	2.133	Positive	106824	155352	156009	242758	246680	244756	280361	271520	1.07371e+07	1.20079e+07	1.23853e+07	8.2096e+06	8.2414e+06	3.06797e+06	4.79228e+06	6.43615e+06	6.77505e+06	5.62911e+06	5.16462e+06	5.66816e+06	2.92732e+06	5.73865e+06	3.34271e+06	3.04546e+06	2.61425e+06	2.2228e+06	2.26566e+06	9.93403e+06	5.93595e+06	976206	5.39033e+06	3.6359e+06	1.14016e+06	1.12413e+07	3.66268e+06	3.16769e+06	1.86883e+07	1.55188e+06	5.35015e+06	1.03193e+06	516609	1.26813e+06	1.73725e+06	2.86183e+06
ID_150_POS	L-Glutathione (reduced)	C10 H17 N3 O6 S	307.083	2.149	Positive	465054	649697	679177	1.04513e+06	1.075e+06	1.11087e+06	1.10078e+06	1.12907e+06	1.80366e+09	1.91793e+09	1.82138e+09	1.89859e+09	1.47433e+09	1.83202e+09	1.91676e+09	1.75935e+09	1.8e+09	1.75331e+09	9.70008e+08	1.11979e+09	8.12766e+08	1.25661e+09	6.59466e+08	7.55764e+08	8.71913e+08	9.74782e+08	6.69263e+08	3.04433e+09	2.00412e+09	8.84169e+08	8.62657e+08	8.69983e+08	3.43492e+08	2.41859e+09	1.41183e+09	1.0168e+09	1.36926e+09	4.71625e+08	9.9392e+08	3.83182e+08	2.20428e+08	4.31159e+08	7.75868e+08	1.1223e+09
ID_146_POS	L-Cysteinylglycine	C5 H10 N2 O3 S	178.041	2.15	Positive	125971	175985	183971	286268	282030	270974	298453	306713	1.27676e+07	1.38181e+07	1.27467e+07	1.43815e+07	1.08766e+07	1.24789e+07	1.5532e+07	1.22308e+07	1.33486e+07	1.19389e+07	6.77334e+06	8.09013e+06	5.53678e+06	9.09599e+06	4.91868e+06	5.15349e+06	6.16313e+06	6.46342e+06	4.86685e+06	2.19575e+07	1.48726e+07	6.23988e+06	5.841e+06	6.37443e+06	2.45598e+06	1.72205e+07	1.01185e+07	7.29682e+06	9.42998e+06	2.97661e+06	7.02384e+06	2.34003e+06	1.21424e+06	3.08307e+06	5.68863e+06	7.51928e+06
ID_333_POS	Unknown18	C14 H11 N7 S	309.079	2.156	Positive	121016	169064	176735	275010	270938	259310	286715	289925	7.11664e+07	8.05344e+07	7.44589e+07	7.61081e+07	5.83354e+07	7.3472e+07	7.64734e+07	7.26391e+07	7.30404e+07	6.86848e+07	3.89131e+07	4.34082e+07	3.08057e+07	5.02008e+07	2.45192e+07	2.86835e+07	3.35217e+07	3.81908e+07	2.55399e+07	1.14956e+08	7.61488e+07	3.31005e+07	3.33359e+07	3.41895e+07	1.27655e+07	9.14688e+07	5.26808e+07	3.84741e+07	5.70805e+07	1.76992e+07	3.85814e+07	1.4964e+07	8.32054e+06	1.69221e+07	2.99026e+07	4.48218e+07
ID_773_POS	Unknown576		181.521	2.165	Positive	108039	155186	162228	236796	248697	238023	261791	266125	3.06096e+06	2.91169e+06	3.01024e+06	2.67759e+06	1.32348e+06	1.59627e+06	1.16214e+06	1.35118e+06	1.91441e+06	944721	1.36363e+06	1.48867e+06	1.19211e+06	1.93523e+06	1.07023e+06	754911	1.07128e+06	1.09861e+06	940894	3.63518e+06	2.725e+06	739005	938411	726397	246329	2.77232e+06	1.75313e+06	975811	1.23081e+06	261133	1.12326e+06	280591	426305	567842	452586	739946
ID_135_POS	Guanosine 5'-diphosphate (GDP)	C10 H15 N5 O11 P2	443.024	2.282	Positive	320291	443143	433840	680109	704509	635686	718967	704691	3.87414e+07	3.7871e+07	2.95732e+07	3.04562e+07	1.91046e+07	1.25803e+07	1.43963e+07	2.47349e+07	2.49213e+07	2.06071e+07	7.45356e+07	5.53102e+07	5.31981e+07	4.53445e+07	5.38486e+07	6.32278e+07	1.35885e+07	2.74716e+07	4.66798e+07	4.17065e+07	3.09424e+07	1.9979e+07	5.48064e+07	4.94336e+07	5.51602e+07	5.39644e+07	3.46342e+07	4.80237e+07	2.47509e+07	4.60002e+07	3.86643e+07	2.56823e+07	3.25827e+07	2.53257e+07	1.63197e+07	2.11134e+07
ID_174_POS	N~2~-(1-Carboxyethyl)-N~5~-(diaminomethylene)ornithine	C9 H18 N4 O4	246.133	2.295	Positive	85439.1	106944	102707	160895	203459	151219	173509	278914	1.43955e+06	1.58403e+06	1.67804e+06	1.19056e+06	1.09641e+06	723206	895053	1.24158e+06	963207	939167	4.47178e+06	2.06329e+06	2.53161e+06	2.19335e+06	2.84041e+06	2.36886e+06	1.81675e+06	1.5222e+06	3.24189e+06	3.85153e+06	2.64926e+06	972785	2.33557e+06	3.5128e+06	1.84283e+06	2.64054e+06	1.21809e+06	1.62177e+06	1.29316e+06	1.68614e+06	1.65029e+06	830088	1.09326e+06	713304	874551	528376
ID_246_POS	Unknown100	C7 H10 N3 O2 P3 S	292.971	2.31	Positive	197494	281999	269492	424261	410782	398747	457523	463274	2.9075e+06	2.52469e+06	3.03976e+06	2.88076e+06	4.82686e+06	4.36001e+06	6.35098e+06	8.71532e+06	7.97465e+06	8.40236e+06	4.08781e+06	3.4719e+06	3.26708e+06	3.68703e+06	3.49173e+06	3.58315e+06	3.25039e+06	2.78083e+06	4.50078e+06	4.75129e+06	4.32437e+06	2.93926e+06	4.32099e+06	5.5182e+06	4.99063e+06	6.74329e+06	4.2176e+06	5.44587e+06	3.99956e+06	4.95038e+06	6.30945e+06	6.10935e+06	6.72215e+06	5.52417e+06	6.51701e+06	6.86394e+06
ID_72_POS	5-Hydroxy-2-furoic acid	C5 H4 O4	128.011	2.312	Positive	500097	620385	566662	587162	542248	353762	405907	474067	4.61927e+07	4.59561e+07	4.52781e+07	3.67078e+07	4.21436e+07	2.3646e+07	3.03078e+07	3.91204e+07	3.57572e+07	3.20344e+07	7.72247e+07	5.63785e+07	5.28301e+07	5.09418e+07	6.08391e+07	5.70963e+07	4.96401e+07	3.65808e+07	6.20243e+07	6.24891e+07	4.71778e+07	2.63919e+07	5.19389e+07	6.73429e+07	4.74796e+07	6.09883e+07	4.10481e+07	5.22509e+07	2.73642e+07	3.9731e+07	4.79664e+07	4.59399e+07	4.63953e+07	3.745e+07	3.78135e+07	3.96656e+07
ID_110_POS	Citric acid	C6 H8 O7	192.027	2.313	Positive	874601	897739	683824	1.204e+06	1.31907e+06	1.01308e+06	1.50835e+06	1.21577e+06	2.03871e+08	2.00906e+08	1.9807e+08	1.22514e+08	1.65057e+08	6.09171e+07	7.94744e+07	1.38387e+08	1.26912e+08	1.04629e+08	3.34712e+08	2.16589e+08	2.36753e+08	2.21332e+08	2.36863e+08	2.31732e+08	2.12136e+08	9.92046e+07	1.85992e+08	2.2439e+08	1.70959e+08	7.63238e+07	1.89508e+08	2.4253e+08	1.92827e+08	2.23989e+08	1.42976e+08	2.01657e+08	9.59165e+07	1.53311e+08	1.80599e+08	1.68215e+08	1.70167e+08	1.43732e+08	1.22876e+08	1.35012e+08
ID_26_POS	2,5-Furandicarboxylic acid	C6 H4 O5	156.006	2.313	Positive	175270	248851	237918	376519	364557	353876	406037	411142	2.69993e+07	2.762e+07	2.6588e+07	2.13593e+07	2.53191e+07	1.31013e+07	1.60259e+07	2.10097e+07	2.2806e+07	1.78077e+07	4.73203e+07	3.21249e+07	3.27644e+07	2.99555e+07	3.46642e+07	3.39027e+07	3.04012e+07	2.1371e+07	3.53428e+07	3.98085e+07	2.82726e+07	1.50078e+07	3.04911e+07	3.94565e+07	2.97424e+07	3.42568e+07	2.59287e+07	3.17972e+07	1.55201e+07	2.42452e+07	2.94036e+07	2.68668e+07	2.57393e+07	2.08867e+07	2.19834e+07	2.30149e+07
ID_77_POS	Acetonedicarboxylic Acid	C5 H6 O5	146.021	2.313	Positive	482579	623463	416502	591941	613851	353523	405633	479285	6.45644e+07	6.63597e+07	6.17712e+07	5.04588e+07	5.80916e+07	3.00472e+07	3.82581e+07	5.16566e+07	4.77265e+07	4.42457e+07	1.02109e+08	7.58249e+07	7.38752e+07	6.96047e+07	8.15293e+07	7.9312e+07	6.78185e+07	4.80831e+07	8.04635e+07	8.41651e+07	6.45079e+07	3.36244e+07	7.02466e+07	8.63892e+07	6.20859e+07	8.03601e+07	5.46003e+07	7.09634e+07	3.5707e+07	5.25305e+07	6.42493e+07	6.17061e+07	6.20131e+07	5.08374e+07	4.86409e+07	5.14992e+07
ID_11_POS	(E)-Aconitic Acid	C6 H6 O6	174.016	2.318	Positive	148888	165388	131211	208768	341072	196213	230651	227965	2.57812e+07	2.49549e+07	2.23757e+07	1.69493e+07	2.17871e+07	1.06497e+07	1.22985e+07	1.85374e+07	1.6845e+07	1.48622e+07	3.70606e+07	2.64923e+07	2.92824e+07	2.77836e+07	2.77392e+07	2.90272e+07	2.56407e+07	1.76835e+07	2.80423e+07	3.12432e+07	2.29656e+07	1.18056e+07	2.49004e+07	3.17635e+07	2.20038e+07	3.14218e+07	2.01756e+07	2.59104e+07	1.34404e+07	2.11984e+07	2.3206e+07	2.2587e+07	2.31607e+07	2.02382e+07	1.78105e+07	1.99334e+07
ID_826_POS	Unknown82		153.511	2.318	Positive	97728.5	135219	131949	209943	203273	197317	226402	229248	5.80168e+06	5.09449e+06	5.79279e+06	4.67147e+06	4.57667e+06	3.03792e+06	3.32914e+06	3.18251e+06	3.85376e+06	3.47154e+06	6.7678e+06	5.88441e+06	6.12296e+06	6.02573e+06	6.28767e+06	5.48839e+06	5.84014e+06	4.04139e+06	5.96092e+06	7.64948e+06	5.76211e+06	4.30858e+06	5.94922e+06	6.48586e+06	4.91354e+06	7.59666e+06	4.91273e+06	5.96481e+06	3.45576e+06	4.62308e+06	5.43229e+06	4.56745e+06	5.61758e+06	3.68432e+06	4.58158e+06	4.48824e+06
ID_282_POS	Unknown133	C2 H5 N5 O5 S	211	2.32	Positive	65520.7	88882.2	88463.4	140753	136281	132289	151788	153696	3.19134e+06	3.51492e+06	2.82841e+06	2.00812e+06	2.4378e+06	810950	682368	1.39206e+06	1.57873e+06	1.38655e+06	5.67006e+06	3.79587e+06	4.05412e+06	3.72603e+06	4.13771e+06	3.82673e+06	3.6072e+06	2.13576e+06	3.87652e+06	5.60022e+06	3.16032e+06	1.05314e+06	3.34827e+06	5.4205e+06	3.737e+06	4.6997e+06	2.42963e+06	3.33939e+06	1.19557e+06	1.9209e+06	3.06744e+06	2.84029e+06	2.70232e+06	1.90666e+06	1.65571e+06	2.10809e+06
ID_322_POS	Unknown17	C4 H7 O9 P	229.983	2.32	Positive	248498	127600	194465	205488	191819	186199	213645	216331	2.87002e+07	2.84951e+07	2.58618e+07	1.66922e+07	2.41892e+07	7.84868e+06	9.52918e+06	1.91075e+07	2.07394e+07	1.41558e+07	4.30128e+07	3.32073e+07	3.3223e+07	3.02509e+07	3.25456e+07	3.06741e+07	2.78168e+07	1.37617e+07	2.29907e+07	3.21694e+07	2.50058e+07	9.52753e+06	2.78521e+07	3.45906e+07	2.52575e+07	3.00086e+07	2.13527e+07	2.77133e+07	1.49941e+07	2.16814e+07	2.53777e+07	2.31849e+07	2.24886e+07	1.92494e+07	1.75012e+07	1.85369e+07
ID_824_POS	Unknown80	C7 H9 N5 O7 S	307.021	2.325	Positive	94507.9	128205	127601	203024	196574	190815	218941	221693	5.62392e+06	5.06403e+06	5.79279e+06	4.67147e+06	4.44975e+06	3.03792e+06	3.32914e+06	3.18251e+06	3.85376e+06	3.47154e+06	6.9762e+06	6.32397e+06	5.16718e+06	6.02573e+06	6.28767e+06	5.48839e+06	5.90004e+06	4.04139e+06	5.96092e+06	7.53289e+06	5.68198e+06	4.30858e+06	5.94922e+06	6.71372e+06	4.89396e+06	5.03269e+06	4.91273e+06	5.96481e+06	3.45576e+06	2.84121e+06	5.43229e+06	4.56745e+06	5.32634e+06	3.68432e+06	4.58158e+06	4.48824e+06
ID_633_POS	Unknown45		157.563	2.353	Positive	163498	214295	228823	388665	337478	326869	363928	380603	9.2588e+06	9.15792e+06	1.00657e+07	9.75346e+06	1.18506e+07	9.5611e+06	1.01882e+07	8.8766e+06	8.92658e+06	1.15815e+07	1.55829e+07	7.85806e+06	8.79964e+06	8.11145e+06	9.38096e+06	9.52555e+06	8.00268e+06	1.11076e+07	1.70707e+07	1.39296e+07	4.74413e+06	7.80562e+06	8.5449e+06	1.66253e+07	8.0863e+06	4.72502e+06	4.60176e+06	9.1629e+06	5.4944e+06	8.08675e+06	9.68778e+06	1.00292e+07	1.93083e+07	1.29097e+07	1.02234e+07	6.67672e+06
ID_711_POS	Unknown52	C12 H19 N3 O2 S	269.12	2.354	Positive	84531.7	110795	118306	200947	174483	168997	188158	196779	3.79113e+06	3.94532e+06	3.80869e+06	4.45709e+06	4.87825e+06	3.96067e+06	3.85759e+06	3.47008e+06	3.65948e+06	4.92412e+06	5.6603e+06	3.22286e+06	3.44602e+06	2.925e+06	4.14243e+06	3.17214e+06	3.78683e+06	5.29656e+06	7.60711e+06	5.91197e+06	1.99085e+06	3.29514e+06	3.41785e+06	6.62027e+06	4.23056e+06	2.10262e+06	1.75551e+06	4.21703e+06	2.48376e+06	3.45531e+06	3.99484e+06	4.76707e+06	8.6744e+06	6.13295e+06	3.95599e+06	2.77034e+06
ID_700_POS	Unknown51		134.56	2.358	Positive	84855	111218	118758	201716	162680	169644	188877	197532	3.79492e+06	4.05206e+06	3.80869e+06	4.15594e+06	4.83978e+06	3.8031e+06	3.85093e+06	3.43371e+06	3.54665e+06	4.66592e+06	5.60943e+06	3.22286e+06	3.44602e+06	2.925e+06	4.60141e+06	3.31948e+06	3.776e+06	5.25721e+06	7.0222e+06	6.61071e+06	1.99085e+06	3.29514e+06	3.64138e+06	6.67422e+06	4.56294e+06	2.10262e+06	1.75551e+06	4.21703e+06	2.48376e+06	3.29967e+06	3.43348e+06	4.72085e+06	8.21077e+06	5.86929e+06	4.34897e+06	2.77034e+06
ID_300_POS	Unknown15	C6 H11 N O7	209.053	2.364	Positive	98307.1	128850	137585	233694	236045	196537	218820	228847	2.97748e+07	2.60927e+07	2.71203e+07	1.72604e+07	2.4841e+07	8.5951e+06	9.41604e+06	1.80009e+07	1.61095e+07	1.16374e+07	4.39658e+07	3.3549e+07	2.95142e+07	3.095e+07	3.44626e+07	3.12465e+07	2.38793e+07	1.51836e+07	2.93847e+07	3.49453e+07	2.6162e+07	1.0546e+07	1.78475e+07	3.35043e+07	2.54685e+07	3.35041e+07	2.23649e+07	3.10744e+07	1.35127e+07	1.9868e+07	2.50364e+07	2.13486e+07	2.28257e+07	1.82141e+07	1.63256e+07	1.81683e+07
ID_577_POS	Unknown4	C5 H13 O3 P3	214.009	2.4	Positive	101018	291060	167063	236700	190895	197385	244289	205270	1.05926e+08	5.90359e+07	1.09748e+08	6.23773e+07	8.38792e+07	3.0139e+07	4.32433e+07	7.4702e+07	6.53041e+07	5.74286e+07	1.85058e+08	1.0884e+08	1.29883e+08	1.17841e+08	5.39838e+07	1.26146e+08	1.22148e+08	4.57154e+07	9.22974e+07	1.08597e+08	8.5953e+07	3.98048e+07	6.52187e+07	1.25394e+08	1.0742e+08	1.12413e+08	5.65141e+07	1.03921e+08	4.74561e+07	8.03063e+07	9.46491e+07	9.00205e+07	8.95298e+07	7.77286e+07	6.36135e+07	6.93274e+07
ID_208_POS	Picolinamide	C6 H6 N2 O	122.048	2.452	Positive	736428	142696	150678	248175	2.71529e+06	2.90355e+06	239454	2.53401e+06	2.4975e+08	2.46511e+08	2.61733e+08	2.50158e+08	2.69356e+08	2.46034e+08	2.59369e+08	2.63222e+08	2.56636e+08	2.71402e+08	2.51954e+08	2.38967e+08	2.07137e+08	2.05312e+08	1.77889e+08	1.58626e+08	1.47981e+08	2.62328e+08	2.25516e+08	2.6351e+08	1.68836e+08	1.42177e+08	2.42089e+08	2.76472e+08	1.92372e+08	2.119e+08	1.36931e+08	1.70481e+08	3.24671e+08	1.8854e+08	4.5718e+08	2.49303e+08	2.99229e+08	2.87266e+08	2.70397e+08	3.78107e+08
ID_539_POS	Unknown365	C20 H22 N2 O10	450.126	2.453	Positive	83757.4	112882	119196	192520	220242	184181	189423	179501	440924	624452	450047	690263	179741	223575	773125	316233	228557	675177	300268	345067	169150	373535	162120	176285	290722	421038	207520	209819	305702	328078	162824	496009	415633	484401	274758	283283	1.19926e+06	281171	600783	678717	528411	177129	393522	277936
ID_408_POS	Unknown247	C4 H2 N7 O2 P	211	2.478	Positive	78844.2	107203	109415	186639	157828	178555	171087	181614	1.9073e+06	1.71832e+06	1.56191e+06	1.06815e+06	1.93443e+06	245464	902596	1.34232e+06	931843	558347	2.6923e+06	2.25813e+06	1.88783e+06	1.61169e+06	1.8902e+06	1.81998e+06	1.26896e+06	823883	1.97671e+06	3.97246e+06	2.14987e+06	212224	2.31436e+06	2.29684e+06	1.75905e+06	2.82271e+06	3.14874e+06	1.33721e+06	765633	1.37317e+06	1.93181e+06	1.32871e+06	1.68838e+06	1.22508e+06	780272	1.38863e+06
ID_431_POS	Unknown268	C21 H13 O4 P3	422.001	2.48	Positive	82676.1	112413	114733	195710	163400	187233	179770	190440	1.9073e+06	1.71832e+06	1.56191e+06	1.06815e+06	1.93443e+06	245464	946462	1.34232e+06	931843	558347	3.08986e+06	2.27988e+06	1.88783e+06	1.61169e+06	1.8902e+06	1.81998e+06	1.26896e+06	823883	1.97671e+06	3.73668e+06	2.14987e+06	222538	2.31436e+06	2.29684e+06	1.75905e+06	3.03381e+06	2.97395e+06	1.33721e+06	765633	1.37317e+06	1.93181e+06	1.32871e+06	1.68838e+06	1.22508e+06	780272	1.38863e+06
ID_73_POS	5-Hydroxy-2-furoic acid	C5 H4 O4	128.011	2.481	Positive	357594	457453	264999	452034	971776	811825	1.14095e+06	565525	3.05802e+07	2.7652e+07	2.98097e+07	2.42553e+07	2.88097e+07	1.6206e+07	1.82429e+07	2.92707e+07	2.67792e+07	2.05363e+07	4.28869e+07	3.83843e+07	3.47551e+07	3.20021e+07	3.47592e+07	3.26427e+07	3.0738e+07	2.14323e+07	3.31892e+07	4.84508e+07	3.56219e+07	1.60651e+07	3.49487e+07	3.8931e+07	3.4628e+07	4.09867e+07	3.74728e+07	3.4196e+07	1.775e+07	2.63825e+07	3.338e+07	2.65687e+07	3.14223e+07	2.47943e+07	2.51896e+07	2.66189e+07
ID_259_POS	Unknown112	C5 H7 N5 O P2	215.012	2.5	Positive	92710.2	105346	109256	170845	168360	162523	208682	181350	3.81083e+06	3.28292e+06	4.67055e+06	2.70779e+06	3.90551e+06	1.06903e+06	999447	2.60052e+06	2.42461e+06	1.6034e+06	6.57733e+06	4.43709e+06	5.99914e+06	4.22066e+06	4.79403e+06	4.95696e+06	4.05469e+06	1.05178e+06	4.29754e+06	4.76891e+06	3.81844e+06	1.42541e+06	3.89117e+06	4.29982e+06	4.02822e+06	5.50744e+06	3.17834e+06	3.95036e+06	2.10031e+06	2.88093e+06	3.95428e+06	3.55903e+06	3.47479e+06	3.2007e+06	2.02898e+06	1.5352e+06
ID_685_POS	Unknown497	C12 H19 N O5 S2	321.069	2.507	Positive	70205	89614.2	92940.9	145333	143218	138253	145625	154269	510939	592458	721802	263763	563493	379835	277448	399270	226116	380924	2.72761e+06	486786	1.07432e+06	395057	919028	995491	611087	524448	1.28945e+06	1.1374e+06	438055	345345	249223	2.17088e+06	515708	416757	122476	854993	273735	405977	337410	683984	485537	284510	390419	476420
ID_433_POS	Unknown27	C7 H22 N7 O3 P S	315.125	2.531	Positive	175447	227296	220063	364868	341920	330066	350460	368302	1.1976e+07	1.17566e+07	1.23157e+07	1.39712e+07	1.50732e+07	1.34197e+07	1.35491e+07	1.18437e+07	1.29258e+07	1.48963e+07	1.75916e+07	1.02362e+07	1.12066e+07	8.61281e+06	1.1567e+07	1.07972e+07	9.96252e+06	1.4115e+07	2.06275e+07	1.80883e+07	5.96205e+06	9.64973e+06	1.18537e+07	2.25859e+07	1.14117e+07	5.08699e+06	5.16556e+06	1.17974e+07	6.86233e+06	1.0268e+07	1.36698e+07	1.20094e+07	2.32579e+07	1.76645e+07	1.23475e+07	9.54428e+06
ID_830_POS	Unknown86	C12 H19 O2 P S	258.085	2.534	Positive	61766.9	80020.5	77474.1	128453	120374	116201	123381	125522	1.92288e+06	2.02966e+06	1.95328e+06	1.44816e+06	1.85626e+06	503476	1.22626e+06	1.8564e+06	1.81496e+06	2.68978e+06	3.55794e+06	2.88147e+06	1.27148e+06	1.58889e+06	1.75029e+06	1.03196e+06	524315	311177	4.93894e+06	1.35154e+07	3.97003e+06	153818	2.54104e+06	6.28314e+06	955276	2.84848e+06	134545	1.22801e+06	916613	795506	4.28802e+06	1.36843e+06	2.25944e+06	1.68822e+06	1.49063e+06	1.20389e+06
ID_500_POS	Unknown33		157.563	2.539	Positive	195887	253776	264796	407375	381754	368519	391289	404889	1.23592e+07	1.17804e+07	1.16593e+07	1.39425e+07	1.32278e+07	1.35368e+07	1.38514e+07	1.17545e+07	1.28937e+07	1.50468e+07	1.79492e+07	1.02705e+07	1.10424e+07	8.97252e+06	1.15846e+07	1.08106e+07	1.05423e+07	1.39195e+07	1.99114e+07	1.65773e+07	5.96647e+06	9.26915e+06	1.13903e+07	2.23705e+07	1.12889e+07	5.25933e+06	5.04792e+06	1.19728e+07	7.33252e+06	1.02552e+07	1.35006e+07	1.18133e+07	2.38109e+07	1.76871e+07	1.26297e+07	1.01236e+07
ID_221_POS	shrimp shell	C8 H15 N O6	221.09	2.548	Positive	161320	146022	212879	279012	219660	261181	281872	229054	3.96197e+06	4.37339e+06	4.39261e+06	4.31912e+06	4.70118e+06	2.52198e+06	3.26039e+06	4.52013e+06	4.49469e+06	3.73522e+06	7.14438e+06	5.23788e+06	5.35908e+06	4.42797e+06	5.6294e+06	4.68908e+06	4.13892e+06	3.07563e+06	4.12709e+06	3.96239e+06	2.0472e+06	2.18858e+06	4.45138e+06	5.0067e+06	3.9906e+06	3.06334e+06	3.41413e+06	3.31797e+06	9.2455e+06	4.15064e+06	5.39126e+06	4.02785e+06	5.09169e+06	3.87825e+06	3.13249e+06	2.46373e+06
ID_87_POS	Adenine	C5 H5 N5	135.054	2.565	Positive	100897	628498	336899	209830	191628	1.08412e+06	206229	1.06796e+06	6.77873e+06	6.18708e+06	7.26389e+06	7.66288e+06	8.08396e+06	5.44269e+06	7.19274e+06	5.59253e+06	5.79632e+06	6.71107e+06	6.74367e+06	5.45083e+06	5.65969e+06	6.86112e+06	6.57467e+06	4.89596e+06	3.73961e+06	9.72192e+06	5.83865e+06	9.4883e+06	3.81824e+06	5.0599e+06	1.10748e+07	8.5106e+06	6.57546e+06	8.38732e+06	7.00495e+06	5.20689e+06	3.26471e+07	7.15393e+06	5.77642e+06	4.29419e+06	3.77275e+06	3.51282e+06	3.66555e+06	4.6021e+06
ID_90_POS	Adenosine 5'-monophosphate	C10 H14 N5 O7 P	347.063	2.568	Positive	354111	461223	486810	779881	792559	651848	727674	688745	6.4171e+08	6.39543e+08	6.48794e+08	5.92991e+08	6.45847e+08	4.06029e+08	5.02824e+08	5.7184e+08	5.72775e+08	5.647e+08	7.25767e+08	5.74397e+08	5.63096e+08	7.1506e+08	5.74503e+08	5.07453e+08	3.95439e+08	6.86384e+08	5.1932e+08	6.80451e+08	3.89864e+08	3.9661e+08	8.87523e+08	6.87447e+08	5.79858e+08	7.50697e+08	5.04057e+08	5.08607e+08	2.83211e+09	5.45451e+08	5.79895e+08	3.74861e+08	4.04117e+08	3.71633e+08	3.13749e+08	3.82226e+08
ID_269_POS	Unknown121	C8 H22 N4 O11 P2 S	444.047	2.57	Positive	97150.5	125861	131326	202039	184513	171661	198571	188759	2.63007e+06	2.89777e+06	2.58558e+06	2.56649e+06	3.26186e+06	1.76604e+06	2.25761e+06	2.98412e+06	2.82799e+06	2.26246e+06	2.68042e+06	2.47607e+06	2.44497e+06	3.48135e+06	2.72911e+06	2.3841e+06	1.6486e+06	3.28987e+06	1.89561e+06	2.83504e+06	1.6332e+06	1.20957e+06	3.6508e+06	2.64455e+06	3.10235e+06	3.14545e+06	2.93962e+06	2.79245e+06	1.07648e+07	2.78329e+06	2.79467e+06	1.66032e+06	2.11096e+06	1.91135e+06	1.24092e+06	1.62533e+06
ID_86_POS	Adenine	C5 H5 N5	135.053	2.57	Positive	87769.5	113708	118645	182530	166696	155085	179397	170532	2.53875e+06	1.96864e+06	2.39867e+06	2.34439e+06	2.08439e+06	1.49882e+06	1.55145e+06	2.09889e+06	1.97628e+06	2.35125e+06	2.34982e+06	2.15381e+06	1.82232e+06	2.58159e+06	2.12835e+06	1.94833e+06	1.29032e+06	2.81353e+06	1.78212e+06	2.57622e+06	1.12045e+06	1.20835e+06	3.40591e+06	2.69831e+06	2.14939e+06	2.72071e+06	1.59269e+06	1.71076e+06	1.1777e+07	1.82887e+06	1.82967e+06	420279	1.04691e+06	1.30319e+06	1.15381e+06	1.20093e+06
ID_334_POS	Unknown180	C16 H7 N3 O9	385.019	2.573	Positive	125540	162640	169703	261079	238432	231752	256598	255121	4.07356e+06	3.73108e+06	3.62569e+06	2.71742e+06	3.44271e+06	484169	1.11777e+06	2.32628e+06	1.81625e+06	1.8206e+06	4.66431e+06	3.17148e+06	3.3298e+06	4.52685e+06	4.20596e+06	3.26444e+06	2.79634e+06	1.39323e+06	2.11888e+06	2.55938e+06	2.13129e+06	631052	4.24491e+06	3.29971e+06	2.84867e+06	4.10794e+06	3.01937e+06	2.95526e+06	8.51411e+06	3.35038e+06	3.60254e+06	1.98839e+06	2.49951e+06	2.06599e+06	985007	1.46269e+06
ID_276_POS	Unknown128	C4 H6 N4 O7	222.023	2.575	Positive	100717	130482	136148	209456	191287	179042	205861	195689	2.63007e+06	2.89777e+06	2.58558e+06	2.56649e+06	3.30805e+06	1.76604e+06	2.25761e+06	2.98412e+06	2.82799e+06	2.26246e+06	2.68042e+06	2.47607e+06	2.30062e+06	3.48135e+06	2.72911e+06	2.3841e+06	1.6486e+06	3.28987e+06	1.89561e+06	2.83504e+06	1.6332e+06	1.20957e+06	3.66129e+06	2.64455e+06	3.10235e+06	3.28096e+06	2.78325e+06	2.76882e+06	1.01495e+07	2.93039e+06	2.70182e+06	1.66032e+06	2.11096e+06	1.91135e+06	1.24092e+06	1.62533e+06
ID_337_POS	Unknown183	C13 H14 N9 P3 S	421.031	2.584	Positive	104356	134852	145135	223283	203914	190862	219451	206292	2.26569e+06	1.78523e+06	2.0929e+06	1.74991e+06	2.06253e+06	1.3756e+06	1.47917e+06	1.70057e+06	1.65277e+06	1.81173e+06	2.01937e+06	1.84176e+06	2.00193e+06	2.24848e+06	1.81007e+06	1.63411e+06	1.18816e+06	2.11053e+06	1.28608e+06	1.93839e+06	869450	1.22917e+06	2.59748e+06	2.38245e+06	2.44175e+06	2.34884e+06	1.84803e+06	2.23283e+06	6.57555e+06	2.15441e+06	1.99758e+06	1.6523e+06	1.24184e+06	1.52987e+06	1.11933e+06	1.464e+06
ID_216_POS	Pyridoxine	C8 H11 N O3	169.074	2.596	Positive	183005	459786	264410	662669	360480	374157	463838	496335	2.49855e+07	2.32385e+07	2.77972e+07	2.34711e+07	2.35102e+07	1.79625e+07	1.96028e+07	2.34627e+07	2.23899e+07	2.10146e+07	5.2262e+07	3.30005e+07	3.16672e+07	3.03179e+07	2.85231e+07	2.09492e+07	2.1721e+07	2.5524e+07	6.3467e+07	8.03463e+07	6.34397e+07	1.94936e+07	4.05367e+07	8.14956e+07	3.30295e+07	4.53466e+07	2.42613e+07	3.37768e+07	3.35159e+07	2.39908e+07	1.73726e+07	8.735e+06	1.25797e+07	9.61267e+06	1.07441e+07	8.62373e+06
ID_156_POS	L-Pyroglutamic acid	C5 H7 N O3	129.043	2.636	Positive	6.90765e+06	4.11682e+06	7.2973e+06	6.98602e+06	4.32384e+06	8.44206e+06	1.74629e+07	2.72031e+07	6.94967e+08	5.7201e+08	3.92593e+08	5.49821e+08	5.66734e+08	2.75293e+08	3.14081e+08	4.04025e+08	5.12058e+08	5.86655e+08	7.82392e+08	5.00709e+08	2.68061e+08	3.6171e+08	2.54887e+08	3.56928e+07	1.32373e+08	2.75316e+08	9.9203e+08	1.38158e+09	9.27013e+08	1.28299e+08	3.68243e+08	1.49502e+09	2.59573e+08	4.98894e+08	2.81043e+08	6.51451e+08	3.93439e+08	3.99799e+08	9.06155e+08	6.52217e+08	8.32348e+08	2.51025e+08	5.00624e+08	1.87756e+08
ID_122_POS	DL-Histidine	C6 H9 N3 O2	155.069	2.648	Positive	723603	606656	738100	562212	768403	549461	857474	168859	8.14123e+06	8.11244e+06	8.84985e+06	7.27456e+06	9.96309e+06	6.40309e+06	6.22898e+06	8.15392e+06	7.35119e+06	6.52405e+06	1.53964e+07	1.1159e+07	1.08998e+07	1.27995e+07	1.14771e+07	1.21765e+07	1.10351e+07	8.92985e+06	1.21362e+07	1.22203e+07	9.07772e+06	6.66459e+06	1.18421e+07	1.20152e+07	1.13765e+07	1.33277e+07	8.38403e+06	1.1232e+07	1.23251e+07	1.05346e+07	8.99539e+06	6.87383e+06	7.57558e+06	7.01073e+06	5.51876e+06	5.18308e+06
ID_418_POS	Unknown256	C6 H11 N3 O2	157.085	2.65	Positive	86683.3	151769	268246	283143	290680	252141	245052	232980	948286	939854	1.10815e+06	1.03434e+06	1.12173e+06	822431	805733	1.18457e+06	1.0103e+06	869393	1.1745e+06	410525	470907	665542	641113	449608	378385	393841	1.381e+06	1.65576e+06	956047	282608	751222	1.66527e+06	610678	1.03188e+06	425415	745615	683964	193426	786083	451532	726073	552756	468021	491149
ID_733_POS	Unknown54	C3 H N7 O	151.024	2.662	Positive	568835	314730	329489	569654	432244	432594	632180	1.52059e+06	3.02281e+07	2.5177e+07	2.79185e+07	2.43832e+07	2.64584e+07	1.16874e+07	1.51713e+07	3.05387e+07	1.73861e+07	1.89042e+07	4.41965e+07	2.26396e+07	2.5023e+07	2.51589e+07	1.955e+07	7.82766e+06	1.88469e+07	1.03164e+07	3.53005e+07	4.98529e+07	5.26149e+07	8.56676e+06	2.52349e+07	4.94693e+07	2.1557e+07	3.5198e+07	2.23278e+07	2.44779e+07	2.6177e+07	1.80752e+07	3.11301e+07	2.46648e+07	2.7415e+07	2.25221e+07	1.94773e+07	1.44075e+07
ID_13_POS	1-(beta-D-ribofuranosyl)thymine	C10 H14 N2 O6	258.085	2.673	Positive	72341.2	96112.5	96461.9	157614	139768	145119	162619	152077	6.12323e+06	6.04055e+06	5.42585e+06	3.1019e+06	5.29796e+06	1.24411e+06	1.78984e+06	5.25888e+06	4.37835e+06	2.21107e+06	7.88815e+06	3.84284e+06	3.56583e+06	3.04298e+06	3.26987e+06	1.53627e+06	1.43849e+06	1.23165e+06	1.36196e+07	2.20483e+07	1.01055e+07	185909	4.32153e+06	1.50098e+07	3.01757e+06	7.92864e+06	3.24542e+06	3.43162e+06	6.14931e+06	2.21612e+06	7.97351e+06	3.77272e+06	3.32818e+06	4.13687e+06	2.24428e+06	2.1651e+06
ID_66_POS	5,7-Dihydro-1H-purine-2,6,8(3H)-trione	C5 H4 N4 O3	168.028	2.804	Positive	123366	2.2663e+06	112605	302397	325799	191791	179357	1.50622e+06	4.32581e+06	4.51919e+06	4.30011e+06	4.42399e+06	3.83763e+06	3.28021e+06	3.26719e+06	3.43428e+06	3.72156e+06	3.85913e+06	7.83804e+06	4.74448e+06	3.81781e+06	3.45303e+06	3.3861e+06	2.18457e+06	2.0867e+06	3.21111e+06	1.301e+07	1.64673e+07	8.60409e+06	1.95243e+06	5.26542e+06	1.24013e+07	3.66244e+06	6.30416e+06	2.40009e+06	3.52772e+06	3.26699e+06	2.44665e+06	5.46428e+06	2.3289e+06	3.98228e+06	2.29577e+06	3.46496e+06	3.05784e+06
ID_153_POS	L-Isoleucine	C6 H13 N O2	131.095	2.861	Positive	1.89118e+06	2.0874e+06	1.77833e+06	2.15903e+06	2.31116e+06	2.82575e+06	6.08777e+06	1.34499e+07	8.09116e+08	8.21889e+08	8.3321e+08	7.62545e+08	7.88412e+08	6.96172e+08	7.639e+08	8.12323e+08	7.98462e+08	7.90621e+08	1.31713e+09	8.66447e+08	9.16927e+08	8.53171e+08	8.00406e+08	6.53731e+08	6.655e+08	7.83615e+08	1.61227e+09	1.95069e+09	1.2993e+09	5.96584e+08	1.07072e+09	1.73789e+09	8.47032e+08	1.18976e+09	6.66759e+08	8.57024e+08	8.76321e+08	7.26092e+08	7.69376e+08	5.60375e+08	6.70696e+08	5.66285e+08	6.77026e+08	6.23745e+08
ID_163_POS	MFCD05664273	C8 H6 O S	150.014	2.926	Positive	72837.6	100638	99934.5	179641	145864	140605	159003	156425	4.95286e+06	5.35364e+06	5.40619e+06	5.6206e+06	5.41725e+06	4.88664e+06	5.61861e+06	5.68879e+06	5.72876e+06	5.84616e+06	9.14128e+06	6.19399e+06	7.11693e+06	7.33197e+06	7.68564e+06	7.78651e+06	8.77976e+06	7.55778e+06	6.85761e+06	7.55445e+06	4.07358e+06	7.00208e+06	6.59411e+06	8.05413e+06	5.78547e+06	5.15282e+06	4.95833e+06	8.12077e+06	9.27644e+06	5.9712e+06	3.99422e+06	3.43728e+06	4.37932e+06	3.9688e+06	3.17071e+06	3.35293e+06
ID_234_POS	Styrene	C8 H8	104.063	2.927	Positive	76264.6	201189	105365	188093	168815	147220	166944	269837	4.28643e+06	4.66147e+06	5.2332e+06	5.21276e+06	6.28712e+06	4.40051e+06	5.20761e+06	4.97738e+06	5.12241e+06	5.19194e+06	7.40384e+06	6.13911e+06	6.77329e+06	7.21065e+06	6.98483e+06	7.25094e+06	7.48242e+06	7.3378e+06	6.19094e+06	6.14473e+06	3.67567e+06	6.21386e+06	5.68112e+06	7.02475e+06	5.82911e+06	4.34602e+06	4.86683e+06	6.84965e+06	9.01546e+06	5.78678e+06	3.70724e+06	3.21294e+06	4.35144e+06	3.93616e+06	3.6161e+06	3.0022e+06
ID_807_POS	Unknown65	C13 H15 N5 O3 S	321.089	2.927	Positive	56223.1	77682.9	77139.6	133104	112592	108533	122354	120745	4.40459e+06	4.10726e+06	4.42598e+06	3.06685e+06	4.66778e+06	506308	1.25299e+06	3.42638e+06	2.04466e+06	1.84387e+06	6.70559e+06	6.47417e+06	6.14819e+06	5.4533e+06	5.15639e+06	4.99125e+06	5.54197e+06	2.22801e+06	6.57165e+06	9.12446e+06	4.28682e+06	2.02042e+06	5.97398e+06	8.20554e+06	3.90937e+06	4.61263e+06	3.90273e+06	6.06392e+06	4.46972e+07	4.9546e+06	2.30125e+06	1.88221e+06	2.44665e+06	1.9315e+06	533059	812006
ID_33_POS	2039640	C7 H6 O S	138.014	2.928	Positive	79001.9	137565	109147	194844	162508	152504	172459	169663	9.23905e+07	9.24962e+07	1.00222e+08	1.0551e+08	1.05768e+08	9.35079e+07	1.06062e+08	1.02165e+08	1.02709e+08	1.11434e+08	1.59165e+08	1.2056e+08	1.34301e+08	1.326e+08	1.32604e+08	1.43389e+08	1.45246e+08	1.29625e+08	1.22463e+08	1.31722e+08	7.86117e+07	1.2161e+08	1.15179e+08	1.41212e+08	1.13651e+08	8.94849e+07	8.95555e+07	1.35816e+08	1.74522e+08	1.08287e+08	7.75402e+07	6.86067e+07	7.83575e+07	8.03643e+07	6.28302e+07	6.49694e+07
ID_45_POS	3205	C8 H11 N O2 S	185.051	2.928	Positive	1.12281e+06	1.54404e+06	1.26877e+06	2.86952e+06	1.5342e+06	1.25487e+06	2.10483e+06	1.54483e+06	1.53482e+09	1.58159e+09	1.64274e+09	1.6789e+09	1.74249e+09	1.43815e+09	1.6875e+09	1.64521e+09	1.64884e+09	1.83918e+09	2.5774e+09	1.97522e+09	2.20002e+09	2.15483e+09	2.16182e+09	2.28736e+09	2.3197e+09	2.06696e+09	1.9827e+09	2.0667e+09	1.2211e+09	1.90152e+09	1.82111e+09	2.18948e+09	1.79768e+09	1.36624e+09	1.48589e+09	2.20462e+09	2.72298e+09	1.7664e+09	1.2696e+09	1.12009e+09	1.27331e+09	1.30165e+09	1.03838e+09	1.01475e+09
ID_76_POS	7-Octene-3,5-diyn-1-ol	C8 H8 O	120.058	2.928	Positive	76726.9	729856	106004	211916	246506	560229	530749	169562	2.75491e+07	2.77898e+07	2.95601e+07	3.02756e+07	3.11037e+07	2.53451e+07	3.08004e+07	2.78619e+07	2.91416e+07	3.12465e+07	4.69198e+07	3.44898e+07	3.851e+07	3.93991e+07	3.79849e+07	4.29907e+07	4.12531e+07	3.73456e+07	3.58421e+07	3.71847e+07	2.10677e+07	3.58167e+07	3.24576e+07	3.94651e+07	3.06224e+07	3.43062e+06	2.55158e+07	3.95994e+07	5.07167e+07	3.22193e+07	2.2554e+07	2.0209e+07	2.21176e+07	2.33659e+07	1.7903e+07	1.82394e+07
ID_142_POS	Hypoxanthine	C5 H4 N4 O	136.038	2.929	Positive	245659	298893	497360	533529	581736	499246	533509	723245	2.84282e+07	2.80992e+07	3.03511e+07	2.40053e+07	2.5473e+07	2.1021e+07	2.29638e+07	2.6459e+07	2.40546e+07	2.22952e+07	3.53148e+07	3.28021e+07	3.3257e+07	3.09954e+07	2.52244e+07	2.71153e+07	2.96294e+07	3.58246e+07	4.41896e+07	5.31262e+07	4.12639e+07	2.53938e+07	3.62054e+07	4.856e+07	2.46168e+07	2.90807e+07	2.17344e+07	2.98886e+07	3.28698e+08	3.0945e+07	1.55601e+07	1.7178e+07	1.91588e+07	1.45726e+07	1.44679e+07	1.88419e+07
ID_242_POS	tyramine sulfate	C8 H11 N O4 S	217.041	2.931	Positive	82726.5	110830	110822	197834	165001	154845	175105	172267	7.21427e+06	7.57613e+06	7.92899e+06	5.26757e+06	8.85936e+06	2.40152e+06	2.95252e+06	4.88865e+06	3.96247e+06	4.28792e+06	1.16978e+07	9.04135e+06	9.92349e+06	9.59855e+06	1.0042e+07	1.02203e+07	9.88718e+06	4.85251e+06	6.37382e+06	7.37842e+06	4.3447e+06	4.14748e+06	7.50012e+06	7.19909e+06	6.72604e+06	6.57832e+06	6.2823e+06	9.09611e+06	1.07834e+07	7.01309e+06	5.73561e+06	3.74024e+06	4.87796e+06	5.03212e+06	2.31728e+06	2.70086e+06
ID_532_POS	Unknown359	C10 H8 N3 P	201.046	2.931	Positive	405366	531241	561557	631062	741515	431892	563209	493633	6.60912e+06	6.5365e+06	6.07707e+06	3.39189e+06	4.48416e+06	2.35254e+06	2.11143e+06	2.81865e+06	2.53806e+06	2.62884e+06	1.01052e+07	7.41075e+06	6.65927e+06	7.03968e+06	7.09628e+06	7.05397e+06	6.47359e+06	3.19806e+06	4.60204e+06	5.04526e+06	3.00088e+06	1.98354e+06	4.5639e+06	4.91544e+06	4.27627e+06	3.76405e+06	3.83556e+06	6.06336e+06	7.26968e+06	4.21165e+06	3.20921e+06	2.808e+06	3.97011e+06	3.70368e+06	1.32985e+06	1.18953e+06
ID_803_POS	Unknown61	C11 H25 N O P2 S	281.112	2.935	Positive	83074.7	111297	111288	198667	165696	156942	175842	172992	6.0958e+06	5.66223e+06	7.22827e+06	5.19683e+06	6.49369e+06	3.2299e+06	3.3568e+06	5.5392e+06	3.75922e+06	3.59273e+06	8.04991e+06	6.09779e+06	5.80696e+06	6.6313e+06	7.23151e+06	4.7213e+06	6.1961e+06	4.84412e+06	8.08782e+06	8.97883e+06	5.93898e+06	3.02128e+06	7.66339e+06	8.91122e+06	5.71866e+06	7.1899e+06	4.8932e+06	6.48265e+06	6.42715e+06	5.00731e+06	5.55e+06	6.35936e+06	6.99587e+06	5.31239e+06	4.38315e+06	5.30626e+06
ID_235_POS	Succinic anhydride	C4 H4 O3	100.016	3.019	Positive	1.15043e+06	1.18708e+06	920466	462024	2.08569e+06	1.31406e+06	1.31768e+06	1.58759e+06	2.11582e+07	2.83904e+07	2.35747e+07	2.39957e+07	2.75689e+07	1.79308e+07	2.06551e+07	2.58468e+07	2.54329e+07	2.25673e+07	2.3072e+07	2.10881e+07	2.4988e+07	1.95106e+07	8.99177e+06	1.2328e+07	1.25978e+07	1.73026e+07	4.14797e+07	5.13617e+07	3.3963e+07	1.07808e+07	3.03967e+07	3.58143e+07	1.9072e+07	3.39486e+07	2.1592e+07	1.60141e+07	6.56622e+07	1.95674e+07	3.05817e+07	1.4192e+07	1.75141e+07	2.06033e+07	6.13793e+06	1.20968e+07
ID_395_POS	Unknown235	C8 H8 N3 O2 P	209.036	3.021	Positive	120243	152777	155480	281778	221237	234692	233164	247360	3.78302e+06	3.80213e+06	3.88992e+06	3.24842e+06	3.633e+06	1.64273e+06	3.28913e+06	4.3753e+06	4.21819e+06	3.34592e+06	3.77443e+06	4.21783e+06	3.26692e+06	4.5424e+06	2.49766e+06	2.65538e+06	3.24134e+06	1.7221e+06	2.76455e+06	5.60785e+06	5.50538e+06	1.92553e+06	3.03658e+06	3.22568e+06	2.02779e+06	4.90359e+06	3.87775e+06	3.35026e+06	9.06936e+06	1.82115e+06	1.84988e+06	1.20093e+06	414500	1.4578e+06	1.5923e+06	2.27187e+06
ID_154_POS	L-Isoleucine	C6 H13 N O2	131.095	3.068	Positive	2.8769e+06	3.39447e+06	2.64453e+06	2.72096e+06	3.56451e+06	4.21124e+06	7.69353e+06	1.9649e+07	8.45746e+08	8.3827e+08	8.97922e+08	7.78416e+08	8.09514e+08	7.2322e+08	7.69827e+08	7.92313e+08	8.69746e+08	7.77094e+08	1.4353e+09	9.75269e+08	9.77602e+08	9.78607e+08	9.0452e+08	7.79405e+08	7.67608e+08	9.16131e+08	1.63146e+09	1.82109e+09	1.40926e+09	7.26025e+08	1.22275e+09	1.81357e+09	9.63238e+08	1.24803e+09	7.48416e+08	9.99147e+08	1.16377e+09	8.5313e+08	7.16784e+08	5.53358e+08	6.12099e+08	5.19072e+08	5.63198e+08	5.91983e+08
ID_136_POS	Guanosine monophosphate	C10 H14 N5 O8 P	363.058	3.098	Positive	363765	488872	504726	879929	695770	720600	757129	797451	7.35368e+07	7.51026e+07	7.56399e+07	6.52984e+07	8.72426e+07	3.92083e+07	5.582e+07	7.95993e+07	7.11459e+07	6.97456e+07	9.68219e+07	7.67205e+07	6.90417e+07	9.72131e+07	7.32067e+07	6.33193e+07	5.29084e+07	6.74184e+07	6.7052e+07	8.2256e+07	5.11446e+07	4.35115e+07	1.16904e+08	7.67041e+07	7.78972e+07	1.04155e+08	5.67004e+07	6.30723e+07	4.40281e+08	7.43998e+07	7.22623e+07	4.84027e+07	5.55549e+07	5.32694e+07	3.73355e+07	4.52179e+07
ID_126_POS	Eribaxaban	C24 H22 Cl F N4 O4	484.132	3.1	Positive	91794.2	116969	129272	225781	178203	185147	193919	204739	672832	617839	797106	463779	1.21676e+06	549326	845058	946393	629359	570657	1.35916e+06	759321	802472	1.55914e+06	1.21064e+06	865089	623149	306450	263944	417692	299029	345880	1.18508e+06	706863	1.06731e+06	1.30563e+06	548760	995181	5.04545e+06	1.18175e+06	1.0501e+06	824113	852343	936185	260639	224810
ID_134_POS	Guanine	C5 H5 N5 O	151.049	3.103	Positive	101223	140072	142551	248972	196508	204165	213837	225769	4.21919e+06	4.53361e+06	4.06355e+06	5.10268e+06	4.80175e+06	3.57173e+06	5.12774e+06	7.8487e+06	4.85319e+06	5.15247e+06	5.11583e+06	4.86862e+06	4.10045e+06	5.76387e+06	4.53419e+06	3.80863e+06	3.08139e+06	6.94851e+06	4.32004e+06	5.71875e+06	3.50574e+06	3.87142e+06	6.84075e+06	5.55986e+06	4.84256e+06	6.09584e+06	3.4277e+06	3.47314e+06	2.405e+07	4.20187e+06	4.00297e+06	2.97328e+06	3.02637e+06	3.1545e+06	2.98815e+06	3.3739e+06
ID_290_POS	Unknown140	C14 H19 N6 O4 P3 S	460.042	3.11	Positive	87546.7	111556	123291	213163	169958	173487	184946	192658	1.73685e+06	1.69244e+06	1.60038e+06	3.0272e+06	1.86953e+06	4.61424e+06	3.40404e+06	1.27203e+06	1.81567e+06	2.65409e+06	2.35471e+06	1.57762e+06	1.42781e+06	1.98708e+06	1.93689e+06	1.39876e+06	838059	5.12071e+06	2.87613e+06	3.57185e+06	2.04296e+06	3.42192e+06	2.72562e+06	3.45806e+06	1.63123e+06	1.68409e+06	1.03982e+06	990076	8.24548e+06	1.38548e+06	1.4248e+06	1.17585e+06	1.19948e+06	1.11108e+06	2.35247e+06	2.08524e+06
ID_185_POS	N-Acetyl-L-glutamic acid	C7 H11 N O5	189.064	3.161	Positive	189196	145421	573763	257566	1.46427e+06	1.95035e+06	1.98612e+06	1.89482e+06	1.32512e+07	8.38176e+06	1.28336e+07	6.30374e+06	7.91435e+06	6.03024e+06	8.52732e+06	1.19112e+07	1.01154e+07	7.35128e+06	9.63346e+06	9.16949e+06	4.65734e+06	7.22199e+06	7.98518e+06	8.0865e+06	7.45184e+06	8.88091e+06	1.05553e+07	8.65076e+06	8.36713e+06	4.12013e+06	9.49578e+06	7.87135e+06	4.3302e+06	1.34413e+07	9.63901e+06	6.25467e+06	8.26629e+06	6.43332e+06	1.5128e+07	8.36765e+06	1.00482e+07	9.70375e+06	7.7235e+06	6.27502e+06
ID_115_POS	dacisteine	C7 H11 N O4 S	205.041	3.199	Positive	149889	194232	205849	365229	284411	289723	304866	309902	6.83761e+06	5.39536e+06	4.69577e+06	8.64029e+06	6.43506e+06	8.8964e+06	9.81805e+06	1.58412e+07	1.32649e+07	9.83095e+06	3.39903e+06	2.16722e+06	1.68071e+06	2.50031e+06	2.29988e+06	1.88123e+06	1.72943e+06	3.20383e+06	4.9446e+06	4.91579e+06	3.94473e+06	1.40433e+06	3.62965e+06	7.62101e+06	2.47519e+06	5.60075e+06	3.09295e+06	3.43846e+06	6.13249e+07	3.26889e+06	7.3595e+06	3.20907e+06	2.61335e+06	2.48718e+06	5.5084e+06	1.10076e+07
ID_130_POS	Gly-Lys	C8 H17 N3 O3	203.127	3.239	Positive	101464	128003	141282	264619	201404	207887	220885	224533	1.5969e+06	1.62152e+06	1.21258e+06	1.0694e+06	1.12184e+06	428739	492453	1.38962e+06	1.10058e+06	652368	3.41768e+06	1.45647e+06	1.16571e+06	1.28911e+06	1.26283e+06	664180	718911	471173	3.56357e+06	4.12192e+06	2.35922e+06	524817	1.4357e+06	4.14839e+06	1.07865e+06	2.56944e+06	871973	1.5767e+06	1.36232e+06	841840	1.61641e+06	1.16138e+06	1.63106e+06	940774	445991	459243
ID_24_POS	2,4,6-Octatriyn-1-ol	C8 H6 O	118.042	3.363	Positive	412801	507402	614478	521453	734298	590511	965891	1.29423e+06	2.49954e+07	2.45646e+07	2.48506e+07	2.37776e+07	2.36531e+07	2.15818e+07	2.29408e+07	2.43316e+07	2.25479e+07	2.27848e+07	4.18648e+07	2.71948e+07	2.81679e+07	2.85048e+07	2.41076e+07	2.00752e+07	1.97108e+07	2.7984e+07	4.80116e+07	6.20108e+07	4.31145e+07	2.20451e+07	3.741e+07	6.01878e+07	2.71334e+07	3.82614e+07	2.11888e+07	2.68289e+07	3.57818e+07	2.53622e+07	2.0719e+07	1.47392e+07	1.72718e+07	1.43036e+07	1.54686e+07	1.68452e+07
ID_42_POS	3-(3,4-dihydroxyphenyl)propanoic acid	C9 H10 O4	164.047	3.363	Positive	1.14705e+06	1.54747e+06	1.97089e+06	2.38966e+06	1.64697e+06	2.2593e+06	6.04602e+06	1.16294e+07	2.41324e+08	2.41663e+08	2.40161e+08	2.44988e+08	2.18924e+08	2.14669e+08	2.2478e+08	2.36997e+08	2.38138e+08	2.35568e+08	4.19307e+08	2.64837e+08	2.79413e+08	2.76915e+08	2.34031e+08	1.92297e+08	1.92871e+08	2.78369e+08	4.80414e+08	6.05735e+08	4.17248e+08	2.17134e+08	3.64509e+08	5.87952e+08	2.66029e+08	3.67432e+08	2.01565e+08	2.63202e+08	3.66505e+08	2.4643e+08	2.06051e+08	1.39238e+08	1.76892e+08	1.44319e+08	1.65844e+08	1.7115e+08
ID_99_POS	Benzoic acid	C7 H6 O2	122.037	3.364	Positive	83136.5	109245	116183	1.38005e+06	1.03859e+06	1.00208e+06	1.02201e+06	1.12118e+06	7.71172e+06	6.75634e+06	6.83504e+06	7.79353e+06	6.1847e+06	5.85841e+06	5.9645e+06	6.62777e+06	6.16638e+06	7.06594e+06	1.22211e+07	8.55128e+06	8.3385e+06	8.72779e+06	7.15395e+06	5.62989e+06	5.27712e+06	8.33142e+06	1.37659e+07	1.76185e+07	1.14841e+07	5.76557e+06	1.07843e+07	1.6505e+07	7.02865e+06	1.04714e+07	5.77911e+06	7.48559e+06	9.41103e+06	7.66942e+06	6.45023e+06	3.59835e+06	4.63459e+06	4.19462e+06	4.10731e+06	3.97694e+06
ID_34_POS	2-Acetyl-4-methylpyridine	C8 H9 N O	135.068	3.365	Positive	356751	408863	548291	334397	488888	434183	733337	1.04956e+06	2.21277e+07	2.16583e+07	2.18441e+07	2.08466e+07	2.13309e+07	1.92623e+07	2.0619e+07	2.20124e+07	2.01362e+07	2.03805e+07	3.68859e+07	2.37843e+07	2.5106e+07	2.53075e+07	2.1219e+07	1.80233e+07	1.7437e+07	2.49126e+07	4.18708e+07	5.39788e+07	3.76487e+07	1.9717e+07	3.25358e+07	5.30817e+07	2.42765e+07	3.36504e+07	1.8626e+07	2.3745e+07	3.1712e+07	2.23936e+07	1.86337e+07	1.31048e+07	1.55785e+07	1.28423e+07	1.36242e+07	1.51765e+07
ID_788_POS	Unknown59	C7 H5 N7 O	203.056	3.367	Positive	56212.7	73866	76411.4	140221	113445	115185	120940	121550	3.4635e+06	3.43622e+06	3.2352e+06	2.70508e+06	2.7228e+06	3.6862e+06	2.70442e+06	7.22763e+06	7.29292e+06	2.76255e+06	4.54923e+06	2.54853e+06	2.6798e+06	2.63675e+06	2.38563e+06	1.89566e+06	1.82822e+06	382546	3.61398e+06	5.0887e+06	4.09626e+06	429122	2.30773e+06	3.84226e+06	1.85453e+06	3.52737e+06	1.65327e+06	2.45497e+06	9.56984e+06	2.07165e+06	2.99681e+06	1.92747e+06	2.14771e+06	1.25487e+06	2.63115e+06	5.02588e+06
ID_158_POS	L-Tyrosine	C9 H11 N O3	181.074	3.379	Positive	984659	1.35216e+06	1.05559e+06	1.63862e+06	1.11632e+06	1.51955e+06	5.24476e+06	9.60986e+06	2.06033e+08	2.0493e+08	2.03648e+08	2.07857e+08	1.84693e+08	1.81506e+08	1.90007e+08	2.01627e+08	2.02573e+08	1.99615e+08	3.5559e+08	2.24089e+08	2.36195e+08	2.33983e+08	1.97985e+08	1.62927e+08	1.63163e+08	2.34144e+08	4.05404e+08	5.10204e+08	3.51664e+08	1.82635e+08	3.09895e+08	4.95159e+08	2.25857e+08	3.10282e+08	1.70932e+08	2.23128e+08	3.0971e+08	2.08199e+08	1.7525e+08	1.18401e+08	1.50665e+08	1.22392e+08	1.40654e+08	1.44503e+08
ID_848_POS	Xanthine	C5 H4 N4 O2	152.033	3.689	Positive	79679.8	329229	102643	207079	203016	212291	415384	204113	2.50736e+07	2.60605e+07	2.49954e+07	2.46661e+07	2.44472e+07	1.81595e+07	2.13864e+07	2.33118e+07	2.32663e+07	2.30891e+07	3.60098e+07	2.28655e+07	2.14906e+07	2.01984e+07	2.27413e+07	1.56486e+07	1.62223e+07	1.98609e+07	4.87193e+07	5.76684e+07	3.43045e+07	1.34969e+07	2.53229e+07	5.09554e+07	1.97707e+07	2.89888e+07	1.50309e+07	1.84063e+07	2.0201e+07	1.62033e+07	3.19848e+07	2.26614e+07	2.77699e+07	2.16972e+07	2.37255e+07	2.30166e+07
ID_173_POS	N-[3-Carboxy-2-(carboxymethyl)-2-hydroxypropanoyl]glutamic acid	C11 H15 N O10	321.069	3.715	Positive	353913	448900	452302	912507	651332	684501	710385	693084	7.31648e+07	6.94508e+07	7.40003e+07	4.81625e+07	6.94225e+07	2.72427e+07	3.53268e+07	6.11906e+07	5.61606e+07	3.76336e+07	1.76186e+08	1.2956e+08	1.38861e+08	1.20911e+08	1.42859e+08	1.62667e+08	1.36296e+08	5.56892e+07	1.02561e+08	8.53494e+07	7.66039e+07	5.72902e+07	1.02635e+08	9.86062e+07	1.39846e+08	1.15436e+08	6.29296e+07	1.18104e+08	1.21451e+08	1.03421e+08	5.20635e+07	4.8071e+07	4.3456e+07	4.35123e+07	2.19268e+07	2.79099e+07
ID_450_POS	Unknown285	C6 H9 N O3 S	175.03	3.807	Positive	112612	129397	136923	265492	200543	208475	234828	243801	2.2241e+06	1.76838e+06	1.67112e+06	1.80493e+06	1.62257e+06	2.10977e+06	1.9639e+06	4.0835e+06	5.09705e+06	2.17463e+06	2.56584e+06	2.20548e+06	1.55636e+06	2.75039e+06	1.05068e+06	822073	979267	2.61079e+06	2.7616e+06	1.52601e+07	1.01066e+07	1.18593e+06	3.02304e+06	5.10645e+06	1.25304e+06	2.19551e+07	4.7358e+06	1.66293e+06	6.72572e+06	526912	1.75843e+06	415721	228860	637340	981182	2.31035e+06
ID_251_POS	Unknown105	C11 H7 N O	169.052	3.811	Positive	83058.7	102318	108269	209933	158576	164848	177897	182508	1.45521e+06	1.15547e+06	1.48485e+06	1.55305e+06	1.53978e+06	1.24189e+06	1.60424e+06	1.20704e+06	1.11166e+06	1.38942e+06	1.51416e+06	661534	807624	606349	1.27564e+06	842290	602136	1.08919e+06	1.78884e+06	758782	324836	867670	939844	1.50202e+06	845577	421001	447942	1.19033e+06	359378	1.04869e+06	1.64646e+06	1.8308e+06	3.07655e+06	4.27411e+06	1.7428e+06	1.24815e+06
ID_375_POS	Unknown217	C7 H14 N9 O P S	303.077	3.812	Positive	96035.8	110350	116768	226411	211972	183794	223237	297354	547387	660667	840134	676915	1.29017e+06	286759	491987	286870	384077	896388	1.41323e+06	659192	953322	746271	1.10622e+06	975389	1.02428e+06	567276	740529	288558	241272	1.06274e+06	519124	674462	908157	285784	231354	932202	239638	839849	612270	789462	2.7801e+06	1.28904e+06	319571	213683
ID_600_POS	Unknown42	C12 H17 N3 O5 S	315.089	3.829	Positive	91551.3	117523	123861	223401	170823	181771	199071	193721	7.0922e+06	6.56204e+06	7.59875e+06	7.42036e+06	8.22676e+06	6.3681e+06	8.18309e+06	6.13253e+06	6.82135e+06	8.3995e+06	1.31167e+07	8.64414e+06	1.08855e+07	1.01393e+07	1.14231e+07	1.19781e+07	1.14279e+07	1.14557e+07	1.20075e+07	9.03521e+06	3.43495e+06	1.09976e+07	8.64403e+06	1.25574e+07	1.20737e+07	3.84121e+06	5.32871e+06	1.12164e+07	5.94453e+06	9.98509e+06	5.9763e+06	5.54879e+06	1.10771e+07	8.54245e+06	4.90222e+06	4.42939e+06
ID_842_POS	Unknown97	C11 H16 N2 O8	304.09	4.001	Positive	256538	304031	271840	462477	355492	360833	383456	551390	1.84004e+07	1.87659e+07	1.9348e+07	1.29528e+07	1.66821e+07	6.96599e+06	1.05426e+07	1.5298e+07	1.53618e+07	1.09985e+07	2.23802e+07	3.34399e+07	2.10813e+07	3.39084e+07	2.09093e+07	2.13866e+07	2.41862e+07	1.80303e+07	2.90137e+07	2.73776e+07	2.35851e+07	1.1037e+07	3.55335e+07	1.46133e+07	3.5601e+07	3.53892e+07	2.49726e+07	1.87716e+07	3.33002e+06	1.77996e+07	1.17117e+07	6.21032e+06	6.68004e+06	6.55902e+06	3.71234e+06	3.84256e+06
ID_172_POS	N-[3-Carboxy-2-(carboxymethyl)-2-hydroxypropanoyl]glutamic acid	C11 H15 N O10	321.069	4.004	Positive	224098	265586	237465	371229	310539	307916	307763	330116	4.40902e+07	4.49756e+07	4.54807e+07	3.4116e+07	4.43509e+07	1.78784e+07	2.89411e+07	4.28121e+07	3.40628e+07	3.1708e+07	8.33075e+07	7.74098e+07	8.83559e+07	7.3987e+07	7.65319e+07	6.21337e+07	6.75e+07	4.78782e+07	6.3234e+07	6.50345e+07	4.49097e+07	3.79186e+07	9.19116e+07	5.45133e+07	6.77711e+07	7.76517e+07	6.82534e+07	6.14484e+07	7.73263e+07	6.12771e+07	3.96292e+07	2.81602e+07	2.87589e+07	2.83029e+07	1.55924e+07	1.82478e+07
ID_125_POS	Epithienamycin C	C13 H18 N2 O5 S	314.093	4.35	Positive	100879	120978	125834	263583	171974	190935	189641	192408	6.35807e+07	6.49716e+07	6.51494e+07	7.81663e+07	7.08474e+07	7.09388e+07	8.5236e+07	6.83075e+07	7.72466e+07	9.05255e+07	1.095e+08	6.36877e+07	7.84532e+07	6.69339e+07	8.99754e+07	8.94744e+07	9.03524e+07	9.46299e+07	8.731e+07	6.65642e+07	2.71783e+07	7.79343e+07	7.05674e+07	1.01651e+08	8.46287e+07	3.31091e+07	4e+07	9.20552e+07	4.23868e+07	7.95837e+07	7.67164e+07	8.05141e+07	1.35488e+08	1.16088e+08	7.46288e+07	6.99985e+07
ID_191_POS	Northienamycin	C10 H14 N2 O4 S	258.067	4.566	Positive	2.58418e+06	2.71231e+06	2.61606e+06	4.31777e+06	3.45997e+06	3.06297e+06	3.95359e+06	4.07124e+06	3.73705e+07	3.07255e+07	3.79969e+07	4.29109e+07	4.44551e+07	4.07502e+07	4.41561e+07	3.70954e+07	3.98753e+07	4.49055e+07	7.90572e+07	4.35364e+07	6.56562e+07	5.42602e+07	7.11819e+07	6.73392e+07	7.20865e+07	6.1029e+07	5.87354e+07	4.5461e+07	1.69234e+07	5.52525e+07	5.27735e+07	6.30213e+07	6.60276e+07	2.4702e+07	3.27614e+07	7.49641e+07	4.15917e+07	6.35156e+07	3.11958e+07	3.89588e+07	6.32531e+07	4.67997e+07	2.9637e+07	2.79048e+07
ID_291_POS	Unknown141	C27 H28 N O8 P S3	621.072	4.602	Positive	163710	226254	197769	426022	281946	301099	311175	315914	847494	209946	561399	321334	264587	509631	382047	279743	326334	411835	2.66231e+06	1.24057e+06	1.78529e+06	1.07495e+06	2.2828e+06	2.97339e+06	3.03928e+06	8.66905e+06	7.25269e+06	305549	1.19571e+06	8.50224e+06	3.82782e+06	9.37676e+06	2.75923e+06	1.17738e+06	1.2254e+06	2.35958e+06	264845	2.78145e+06	463156	1.87983e+06	903911	1.72909e+06	3.18742e+06	2.49715e+06
ID_71_POS	5-BETA-D-RIBOFURANOSYLPICOLINAMIDE ADENINE-DINUCLEOTIDE	C21 H27 N7 O14 P2	663.109	4.699	Positive	37741.7	74808.8	44594.2	113772	78345.3	82807	74900.8	75721.2	1.89523e+08	1.77698e+08	1.68072e+08	1.04084e+08	1.22634e+08	6.56956e+07	8.37523e+07	1.02336e+08	8.10138e+07	6.73114e+07	2.83866e+08	2.39468e+08	2.59627e+08	2.68095e+08	2.72953e+08	2.83734e+08	2.9244e+08	1.73485e+08	2.23846e+08	2.43488e+08	2.15239e+08	2.05798e+08	2.92017e+08	2.61584e+08	2.67768e+08	3.23188e+08	2.44151e+08	2.95443e+08	4.7461e+07	2.67058e+08	1.29677e+08	1.96986e+08	1.23195e+08	1.77764e+08	1.25049e+08	1.1418e+08
ID_400_POS	Unknown24	C16 H17 N9 O9 P2	541.061	4.7	Positive	42289.9	83823.7	49968.1	135891	87786.4	92785.8	83926.8	84846.1	6.64819e+06	6.60153e+06	7.44473e+06	4.37986e+06	4.6624e+06	2.64542e+06	3.03615e+06	4.42667e+06	3.05401e+06	2.79059e+06	1.14282e+07	8.74524e+06	1.0393e+07	8.82854e+06	1.09967e+07	1.23176e+07	1.07388e+07	6.25699e+06	8.07284e+06	1.13156e+07	1.02616e+07	8.18479e+06	1.21986e+07	9.75797e+06	1.11785e+07	1.26434e+07	9.65921e+06	1.20047e+07	2.05583e+06	1.09042e+07	4.89326e+06	7.88438e+06	4.56496e+06	7.69339e+06	5.48975e+06	4.97892e+06
ID_209_POS	Picolinamide	C6 H6 N2 O	122.048	4.702	Positive	54366.2	48521.6	248304	449458	565902	71483.8	146957	671805	2.81896e+07	3.08638e+07	2.27839e+07	2.67246e+07	2.19381e+07	2.97651e+07	2.99728e+07	1.63896e+07	2.25365e+07	2.26414e+07	4.4491e+07	3.52154e+07	4.42703e+07	3.17576e+07	3.97397e+07	4.0251e+07	3.39734e+07	6.36571e+07	3.13486e+07	5.91349e+07	5.23694e+07	6.42048e+07	3.47114e+07	4.88472e+07	3.27857e+07	3.78607e+07	4.03284e+07	5.12031e+07	8.13836e+06	3.53331e+07	1.64927e+07	2.61869e+07	1.66137e+07	2.60275e+07	3.70848e+07	3.59086e+07
ID_80_POS	Acetylcarnitine	C9 H17 N O4	203.116	4.703	Positive	39183.5	34512.1	101408	106182	96466.9	162921	187710	79511.4	5.95868e+06	5.71665e+06	5.73095e+06	4.03411e+06	6.72003e+06	3.37773e+06	4.91816e+06	5.42702e+06	5.11414e+06	5.03649e+06	7.2591e+06	8.09255e+06	8.97889e+06	9.65486e+06	5.95211e+06	9.8292e+06	7.00078e+06	5.54029e+06	5.8241e+06	6.78889e+06	3.906e+06	6.62591e+06	7.17089e+06	8.88522e+06	8.57658e+06	9.56872e+06	5.07542e+06	7.51253e+06	7.86238e+06	5.96004e+06	5.98353e+06	7.55931e+06	7.36207e+06	8.54321e+06	6.40769e+06	8.67341e+06
ID_39_POS	2-Mercaptoethanol	C2 H6 O S	78.0145	4.705	Positive	466502	446439	470193	135157	351449	348854	319388	265290	4.52698e+06	5.89621e+06	4.43343e+06	4.24541e+06	4.09115e+06	4.43233e+06	5.11378e+06	4.88106e+06	3.6354e+06	4.74759e+06	358975	170288	303692	361705	171458	305901	471131	355716	296419	349568	343025	154989	121078	413928	140861	323547	234736	427979	508167	381542	1.11332e+07	8.63385e+06	1.09646e+07	8.50335e+06	1.00914e+07	9.4357e+06
ID_88_POS	Adenine	C5 H5 N5	135.054	4.707	Positive	344403	228411	358804	295806	381628	321234	360453	355684	1.065e+06	1.48324e+06	1.13665e+06	947167	1.12462e+06	1.11532e+06	1.33489e+06	1.20241e+06	1.12635e+06	1.12963e+06	2.31065e+06	1.41589e+06	1.46932e+06	1.41755e+06	1.76756e+06	2.21633e+06	1.91127e+06	3.22549e+06	1.26476e+06	2.08759e+06	1.67373e+06	1.41273e+06	1.73903e+06	1.88521e+06	1.79809e+06	2.2243e+06	1.46489e+06	2.05527e+06	934470	1.66742e+06	1.12382e+06	1.5158e+06	525496	1.53799e+06	1.38209e+06	1.45081e+06
ID_568_POS	Unknown391		614.167	4.708	Positive	40818.9	61115.2	46534.5	99076.9	64004.4	67649.4	61190.4	61860.6	143025	280447	165113	318977	182549	149135	175541	283735	257230	121565	1.953e+06	803024	282468	233018	600900	1.10922e+06	1.43613e+06	766849	871825	332547	260992	135346	1.03627e+06	1.10532e+06	1.92391e+06	689758	509674	1.0101e+06	304916	951182	161759	1.27075e+06	245400	368625	256527	231308
ID_832_POS	Unknown88	C11 H24 N3 O16 P3 S	579.008	4.708	Positive	27157.9	44622.2	32138.8	72339.3	46731.7	49393	44677.1	45166.4	1.09164e+06	1.07187e+06	1.27554e+06	812183	777605	369997	692305	820859	600000	438817	1.6351e+06	1.22535e+06	1.10001e+06	1.06575e+06	1.3225e+06	1.38564e+06	1.56733e+06	643998	992701	1.70401e+06	1.2538e+06	882422	1.18152e+06	986134	1.14949e+06	1.86208e+06	1.49136e+06	1.77044e+06	495003	1.5147e+06	989379	1.31499e+06	659835	1.31597e+06	660354	1.03876e+06
ID_254_POS	Unknown108	C3 H8 N6 O4	192.061	4.709	Positive	41861.6	68781.3	49539.1	111505	72032.9	76135.1	68865.9	69620.2	418479	465816	442664	280555	591974	528909	455553	471596	754862	465407	241584	96669.7	238093	213065	268749	316486	328303	928369	322781	279021	373119	277407	505998	840434	495242	596715	70419.9	177598	1.61906e+07	418373	263755	310217	90316.5	445618	277280	80480.4
ID_473_POS	Unknown305	C17 H44 N8 O3 P2 S	502.275	4.709	Positive	91097.1	62091.7	29881.4	110457	54508.5	66690.8	208947	123981	595674	591056	467580	587614	653030	595495	360155	374033	497226	515607	1.13408e+06	627185	1.16488e+06	643538	729223	639803	1.43333e+06	701008	728776	227317	437482	669762	252770	792485	375162	130561	136654	494558	1.19271e+06	539247	456603	634031	298449	307071	411725	446993
ID_836_POS	Unknown91		143.598	4.709	Positive	42508.1	69843.7	50304.3	113227	73145.5	77311.1	69929.6	70695.5	1.1257e+06	1.0076e+06	1.21137e+06	716967	1.15977e+06	902180	1.24507e+06	1.00785e+06	909204	814224	1.3873e+06	1.38447e+06	1.28869e+06	1.25936e+06	1.33847e+06	1.671e+06	1.69685e+06	728719	1.02747e+06	974248	817777	1.02165e+06	1.11476e+06	1.29196e+06	1.17903e+06	1.04624e+06	1.03676e+06	1.15766e+06	3.06183e+06	1.42824e+06	1.14655e+06	1.20635e+06	1.37568e+06	1.17617e+06	934292	1.00562e+06
ID_578_POS	Unknown40	C20 H35 N6 O15 P3 S2	756.081	4.71	Positive	48342.4	64563	49159.7	104666	67615.1	71465.8	64642.4	65350.4	1.42483e+06	2.76608e+06	3.17925e+06	1.98189e+06	3.62673e+06	834450	1.2916e+06	3.90703e+06	2.44073e+06	1.62303e+06	4.23009e+06	1.75009e+06	3.04322e+06	3.14977e+06	3.40986e+06	3.48569e+06	2.87165e+06	624376	1.77662e+06	2.56694e+06	2.00377e+06	1.46727e+06	2.68942e+06	2.32059e+06	3.20329e+06	3.18364e+06	2.64312e+06	3.33116e+06	2.24362e+06	2.68351e+06	5.06612e+06	5.66123e+06	5.61709e+06	4.37494e+06	2.06257e+06	3.96709e+06
ID_363_POS	Unknown206	C6 H20 N7 O2 P3 S	347.063	4.711	Positive	45173.3	60330.5	45937	97804.8	63182.6	80887	153558	86772.7	769802	548739	505942	508332	436867	316050	425315	397551	579492	499460	571962	662812	655344	568038	531292	471252	516764	461786	463468	545544	206075	329767	236703	499493	580499	568170	244036	441441	2.01627e+06	345711	426833	317937	346202	174323	232990	308572
ID_47_POS	3477	C12 H20 N2 O3	240.147	4.713	Positive	97336.4	98729.8	95684.8	160056	103397	109286	98851.2	99933.9	1.00968e+07	9.79838e+06	9.57215e+06	7.98419e+06	1.13676e+07	6.47862e+06	8.2386e+06	1.16587e+07	8.99948e+06	7.53516e+06	1.42312e+07	1.12846e+07	1.08513e+07	1.46062e+07	1.11685e+07	1.19753e+07	1.07687e+07	8.49095e+06	1.07462e+07	1.18283e+07	1.05498e+07	8.37507e+06	7.97918e+06	1.11926e+07	1.23459e+07	1.11455e+07	9.24643e+06	1.34492e+07	1.11023e+07	9.6446e+06	1.28858e+07	1.28211e+07	1.35078e+07	1.06814e+07	1.0049e+07	1.15997e+07
ID_46_POS	3205	C8 H11 N O2 S	185.051	4.714	Positive	17217.3	26469	42523.5	71703.9	69114.9	94903.5	135525	72454.8	1.35001e+06	987438	1.05992e+06	985852	831561	955542	987743	552432	690843	849055	1.20763e+06	791033	767461	758026	736439	567814	749030	1.15361e+06	1.11117e+06	1.16235e+06	809913	1.31435e+06	1.00746e+06	1.11375e+06	834059	786407	638725	834855	365558	549986	285456	385667	92343.7	336615	45965.1	872500
ID_247_POS	Unknown101	C35 H27 N6 O2 P S	626.167	4.715	Positive	32223.5	43035.6	32768.3	69767.1	43452.7	47636.8	43088.5	43560.5	1.19161e+06	1.11679e+06	961293	1.11793e+06	1.56306e+06	733924	912310	1.00093e+06	1.11986e+06	1.22686e+06	1.6234e+06	45852.6	765814	828351	1.17423e+06	1.44709e+06	1.07036e+06	916685	158060	1.99938e+06	1.08443e+06	875245	66594	1.12221e+06	54100.5	710722	44060.8	1.16563e+06	1.33417e+06	807931	1.03371e+06	666324	56509.9	946526	68021.4	977864
ID_219_POS	S-Adenosyl-L-homocysteine	C14 H20 N6 O5 S	384.122	4.717	Positive	49245.9	61537.9	50078.5	106622	66407.1	72801.4	65084.7	62240.3	414024	462906	442664	280826	589937	527078	462123	471596	754862	463479	208898	70074.7	226246	119698	271403	173251	340103	212455	318194	282438	364225	312154	504897	840434	483610	519217	55039.8	242389	1.64642e+07	417044	261059	387840	78735.8	443189	268019	207760
ID_829_POS	Unknown85	C5 H18 N9 O P3	313.083	4.718	Positive	29550.7	36926.7	30050.3	63980.3	39848.5	43685.5	39055	37348.2	1.19161e+06	1.11679e+06	961293	1.11793e+06	1.57251e+06	733924	912310	1.00093e+06	1.11986e+06	1.22686e+06	1.6234e+06	936663	765814	828351	1.17423e+06	1.44709e+06	1.07036e+06	916685	144950	1.99938e+06	1.08443e+06	875245	365872	1.12221e+06	49613.1	710722	40406.2	1.16563e+06	1.33417e+06	807931	1.03371e+06	666324	47246.6	878508	62379.3	977864
ID_213_POS	Propionylcarnitine	C10 H19 N O4	217.131	4.724	Positive	2.12488e+06	3.40296e+06	3.02721e+06	3.15449e+06	3.68981e+06	2.53778e+06	3.39271e+06	2.99135e+06	2.64935e+07	2.3842e+07	3.01664e+07	2.13418e+07	2.58088e+07	7.52581e+06	1.46133e+07	2.35051e+07	2.06523e+07	2.16301e+07	3.98517e+07	3.37867e+07	3.62591e+07	3.55801e+07	3.28534e+07	3.98142e+07	2.68756e+07	1.47904e+07	3.43591e+07	2.68654e+07	2.79679e+07	2.55484e+07	3.71101e+07	2.98809e+07	3.72743e+07	2.62393e+07	2.38297e+07	3.51201e+07	1.92012e+07	2.87021e+07	2.11335e+07	3.05043e+07	3.69255e+07	1.85901e+07	2.53338e+07	2.5274e+07
ID_177_POS	N-Acetyl-DL-histidine	C8 H11 N3 O3	197.08	4.725	Positive	33652.1	28067.4	38842.3	59266.8	35616.2	38719.8	39661	37927.6	1.26511e+07	1.20315e+07	1.22289e+07	1.12369e+07	1.12261e+07	9.65314e+06	1.01378e+07	1.20244e+07	1.04393e+07	9.79495e+06	2.93664e+07	1.46825e+07	1.472e+07	1.20932e+07	1.13926e+07	7.50298e+06	8.43525e+06	9.52084e+06	3.74427e+07	4.51822e+07	2.48098e+07	7.22113e+06	1.71096e+07	4.38646e+07	1.29553e+07	2.09421e+07	7.76508e+06	1.31486e+07	1.15333e+07	8.25976e+06	1.3213e+07	8.46133e+06	1.27984e+07	8.17878e+06	9.91409e+06	8.47931e+06
ID_840_POS	Unknown95	C12 H19 N O7	289.116	4.732	Positive	60542.5	46632.3	69880.1	102010	60919	68266.7	67210.2	65903.2	1.42633e+06	1.16595e+06	1.37584e+06	1.32033e+06	1.12111e+06	1.01201e+06	1.19485e+06	1.28457e+06	1.2143e+06	1.24378e+06	2.22245e+06	1.30428e+06	1.32702e+06	954508	1.261e+06	1.01218e+06	979266	1.12009e+06	3.55654e+06	4.17471e+06	2.58824e+06	1.09171e+06	1.75354e+06	3.62464e+06	1.32074e+06	1.83534e+06	993090	1.3632e+06	1.0819e+06	911094	1.57099e+06	1.03395e+06	1.5393e+06	1.12154e+06	1.25766e+06	1.22178e+06
ID_15_POS	1774244	C7 H15 N3 O2	173.116	4.735	Positive	73008	81355.3	84268.1	128579	77269.1	84002.3	86044.3	82283.8	706092	504942	417210	440194	442658	156441	294890	621892	325709	349078	1.06695e+06	368476	474301	408991	336556	229044	211142	415652	1.70821e+06	2.01219e+06	1.17492e+06	192560	521035	1.58785e+06	562935	1.03614e+06	301836	323179	523991	299753	630708	284977	647640	357121	482229	288059
ID_817_POS	Unknown74	C9 H24 N7 O5 P S2	405.103	4.735	Positive	35551.9	27383.5	41035.1	65697.1	36179.8	40087.8	39467.3	38699.8	1.4594e+06	1.52838e+06	1.36276e+06	1.56976e+06	1.59066e+06	1.46412e+06	1.66672e+06	1.3572e+06	1.39995e+06	1.92079e+06	4.43043e+06	2.67067e+06	3.22469e+06	2.92926e+06	3.56937e+06	3.46198e+06	3.68061e+06	3.047e+06	3.31989e+06	2.6979e+06	935596	2.71709e+06	3.25928e+06	3.81496e+06	3.63243e+06	1.39346e+06	1.56246e+06	3.53403e+06	2.04104e+06	3.03491e+06	802672	748159	1.60584e+06	1.14606e+06	551107	559997
ID_818_POS	Unknown75		202.551	4.742	Positive	36378.4	28020.1	41989.1	61473.2	37020.9	41019.7	40020.4	39599.5	1.3844e+06	1.44868e+06	1.26642e+06	1.49526e+06	1.51448e+06	1.3934e+06	1.66014e+06	1.33118e+06	1.31354e+06	1.79135e+06	4.1379e+06	2.55572e+06	3.49812e+06	2.69122e+06	3.43486e+06	3.54803e+06	3.51947e+06	2.92217e+06	2.92041e+06	2.55808e+06	921432	2.50252e+06	3.02316e+06	3.79506e+06	3.33395e+06	1.34248e+06	1.49427e+06	3.39556e+06	1.79385e+06	2.879e+06	765428	791099	1.63662e+06	1.03836e+06	551107	559997
ID_422_POS	Unknown26	C19 H12 O3	288.078	4.743	Positive	37214	28663.7	42953.5	62885.2	37871.2	41961.9	103999	110522	4.64568e+06	4.59056e+06	4.67691e+06	5.06744e+06	4.85638e+06	4.86614e+06	5.57486e+06	4.75808e+06	4.83438e+06	5.71657e+06	1.31466e+07	8.67247e+06	1.01005e+07	9.25082e+06	1.23202e+07	1.23977e+07	1.25423e+07	1.00598e+07	1.10308e+07	7.98034e+06	3.34535e+06	9.04407e+06	9.17001e+06	1.10774e+07	1.146e+07	4.06913e+06	5.37193e+06	1.19609e+07	5.87695e+06	9.75162e+06	2.95341e+06	2.83174e+06	4.64555e+06	3.5149e+06	2.03475e+06	2.36892e+06
ID_362_POS	Unknown205	C11 H17 N2 O8 P	336.072	4.744	Positive	89145.8	74351.7	102895	160254	94348.9	102570	105064	100472	2.2779e+06	2.15529e+06	2.53516e+06	1.8941e+06	2.33905e+06	842988	1.35741e+06	1.76089e+06	1.33385e+06	1.42356e+06	4.26697e+06	3.10546e+06	2.58452e+06	3.37882e+06	2.666e+06	2.77909e+06	2.10668e+06	1.43573e+06	2.36284e+06	3.73278e+06	2.20216e+06	1.86979e+06	3.61881e+06	2.78021e+06	3.41679e+06	4.7403e+06	2.92693e+06	2.89543e+06	7.79957e+06	2.80591e+06	1.07689e+06	950431	1.17644e+06	897023	555178	630746
ID_132_POS	Gly-Tyr	C11 H14 N2 O4	238.095	4.748	Positive	34234.5	26742.6	39233.2	58670.4	35332.9	37327	38195.7	37794	673787	580342	584839	557129	653301	455351	595986	519087	434881	686307	863643	637836	911516	1.21772e+06	907823	987554	1.02674e+06	945074	725430	420752	809626	987118	1.37824e+06	1.25939e+06	1.08224e+06	871170	809553	1.15088e+06	131120	1.45028e+06	507627	670682	570643	541417	633230	655929
ID_775_POS	Unknown578	C14 H23 N5 O4 S	357.147	4.749	Positive	35578.2	27974.2	41040.1	61372.5	36960.2	39046	39954.9	39534.6	506074	575756	451133	511716	624631	571932	548596	610142	447673	602880	2.07023e+06	815638	1.00314e+06	962302	1.5377e+06	1.16146e+06	1.14349e+06	1.11325e+06	2.7999e+06	3.35699e+06	1.19374e+06	1.25346e+06	1.62307e+06	3.88336e+06	1.42855e+06	972798	763888	1.98188e+06	334145	1.43963e+06	49290.8	89368.4	57415	99954.3	69396	58041.4
ID_97_POS	asn-pro	C9 H15 N3 O4	229.106	4.773	Positive	27996.5	30332.5	42991.2	67473.7	39058.7	41313.5	38445	39967.5	30397.2	115715	98629.1	68439.2	131779	110858	84017.1	78887.3	107897	54147.1	44993.9	33720.1	35891.7	34128.7	41064.1	42379.3	36537.3	88119.3	59477.2	70420.2	42735.5	52037.1	37370.8	91432.4	35790.3	54241	31578.4	39101.2	59286.6	37966.1	35272.9	40401.7	37940.1	33844.9	58497.4	47909.1
ID_622_POS	Unknown44	C13 H23 N3 O7 S	365.125	4.774	Positive	26460.8	28668.6	29057.8	63772.5	36916.2	39047.3	36336.2	37775.1	1.44117e+06	1.41949e+06	1.38632e+06	1.22252e+06	1.30128e+06	1.11721e+06	1.30358e+06	1.51644e+06	1.46049e+06	1.13069e+06	781303	673740	846891	1.18441e+06	978058	881430	826197	1.22371e+06	850559	1.10189e+06	972679	1.15622e+06	1.57332e+06	1.42467e+06	1.30939e+06	1.32205e+06	981752	1.11054e+06	1.07007e+06	1.30738e+06	1.57801e+06	1.74615e+06	1.43739e+06	1.62139e+06	1.48752e+06	2.00844e+06
ID_566_POS	Unknown39	C18 H23 N5 O9 S2	517.092	4.779	Positive	26521.4	28734.2	29124.3	63918.5	37000.7	39404.2	36419.4	37861.6	1.36742e+06	1.35141e+06	1.45222e+06	1.34787e+06	1.71648e+06	1.02374e+06	1.26823e+06	1.42592e+06	1.50747e+06	1.31399e+06	2.46696e+06	1.43569e+06	1.99259e+06	1.47967e+06	1.94862e+06	2.50935e+06	2.06827e+06	1.26324e+06	1.95055e+06	1.17439e+06	504381	1.69809e+06	1.3183e+06	1.45004e+06	1.823e+06	560271	965932	1.7515e+06	1.30526e+06	1.9207e+06	1.32297e+06	1.76633e+06	2.71863e+06	2.09707e+06	838030	832155
ID_776_POS	Unknown579	C33 H57 N7 O17	823.382	4.801	Positive	24531.2	31128.5	30131.6	63419.8	34961.8	41791.2	44305.5	41760.5	103643	156058	151306	194864	145857	105112	201754	131569	165288	210081	77930.5	74301.5	141485	1.07967e+06	176293	68034.7	110617	256484	40170.9	80738.6	91816.5	280578	694592	618078	333152	570950	356838	345575	149125	551565	178755	39605.5	73794.2	69815.6	57355.7	121753
ID_309_POS	Unknown158	C6 H14 N8 P2 S	292.055	4.817	Positive	33085.4	38775.3	34904.3	71355.5	46624.1	52719.5	50341.3	43961.6	626539	689135	404955	801826	618675	553004	946124	564856	819785	835077	1.65326e+06	808512	804796	563002	746373	700161	671915	1.73592e+06	1.61977e+06	1.19066e+06	511307	1.45174e+06	1.4682e+06	1.9082e+06	1.50779e+06	430487	463512	1.05575e+06	550903	720665	91929.2	183378	158967	232738	417826	354265
ID_672_POS	Unknown485	C14 H16 N5 O P3	363.058	4.817	Positive	66871.6	74448.3	69701.2	143351	89518	101528	96655.1	91103	70938.9	80512.8	77313.7	104224	81008.2	182045	184061	117007	124784	130503	90759.2	81297.7	79973.1	81392.6	85349.3	86165.8	112471	189132	97300.7	102527	90208.1	122131	92447.4	119398	90158.4	81167.1	76403.6	87650.7	569961	88782	128968	92892.8	106250	88984.7	127661	110170
ID_50_POS	3-Hydroxy-3-[(3-methylbutanoyl)oxy]-4-(trimethylammonio)butanoate	C12 H23 N O5	261.157	4.819	Positive	47616.4	60240.5	47719.2	102074	96728.7	72075.2	68823.8	60101.9	4.19774e+07	4.2152e+07	3.94758e+07	3.71776e+07	3.73926e+07	3.18986e+07	3.99583e+07	3.80501e+07	4.06644e+07	3.02598e+07	8.02724e+07	6.40157e+07	6.40044e+07	5.87818e+07	6.53681e+07	6.74671e+07	7.11877e+07	6.74152e+07	5.12552e+07	5.69288e+07	3.58277e+07	4.84993e+07	6.6109e+07	5.6099e+07	6.33807e+07	5.43984e+07	4.18925e+07	6.43146e+07	6.02367e+07	5.68992e+07	3.17435e+07	3.14109e+07	3.23748e+07	2.95616e+07	2.593e+07	3.37147e+07
ID_811_POS	Unknown69	C15 H25 P3 S	330.088	4.831	Positive	31407.8	34966.3	32736.8	67327.9	42044.1	47684.9	40348.6	41565	1.06042e+06	1.12279e+06	1.13891e+06	892030	1.35908e+06	537718	846042	924632	898395	812920	2.3157e+06	1.43881e+06	1.5315e+06	1.40583e+06	1.89232e+06	1.584e+06	1.81155e+06	567074	1.1311e+06	818867	551213	1.28692e+06	1.00976e+06	1.21281e+06	1.31576e+06	603383	798268	1.67526e+06	2.58513e+06	1.54012e+06	906247	1.01817e+06	1.72332e+06	1.13938e+06	452447	481912
ID_98_POS	asn-pro	C9 H15 N3 O4	229.106	4.838	Positive	49917.7	31835.3	36473.6	84272.8	45985.8	45049.4	38118.6	39267.7	120341	111223	72646	127516	135411	80776.1	97292.3	85272.8	117417	94472.4	97299	35326.4	35485.2	36115.1	37870.7	38233	39000.1	86836.3	43173.7	45492.5	39923.8	53736	40645	52978.5	40004.6	45070.5	33488.5	40068.4	44951.5	40289.8	36326.7	41217.9	45787.1	41652.7	58067.8	48884
ID_389_POS	Unknown23	C13 H19 N3 O5 S	329.104	4.847	Positive	28496	32643.7	31712.8	68015.2	37806.1	46193.4	39086.6	41235.3	2.71153e+06	2.36071e+06	2.68071e+06	3.09556e+06	3.12863e+06	2.76515e+06	2.77374e+06	2.57464e+06	2.98284e+06	3.23808e+06	6.00939e+06	3.391e+06	3.79146e+06	3.2154e+06	2.9961e+06	4.17271e+06	4.6966e+06	3.70928e+06	2.87745e+06	2.5855e+06	1.70386e+06	4.00259e+06	5.96339e+06	5.34898e+06	6.32716e+06	1.9226e+06	3.64589e+06	8.24445e+06	2.64352e+06	5.87495e+06	1.73884e+06	2.07132e+06	3.7516e+06	2.95146e+06	2.05319e+06	2.56961e+06
ID_835_POS	Unknown90	C14 H23 N3 O8	361.148	4.862	Positive	26417.1	26704.9	30286.4	64646.4	35991.8	40218.1	36669.7	39256.5	617545	534873	484005	626485	447715	287151	575007	369579	565308	384570	671955	378509	594375	516220	569034	464447	295813	505358	587281	454250	358875	212558	500142	468679	570552	509884	398912	559643	547143	564695	895372	971478	776882	739920	776626	1.18641e+06
ID_141_POS	Hypoxanthin	C5 H4 N4 O	136.038	4.864	Positive	134255	109005	63730	303528	64729.3	370320	76326.9	119592	215960	232225	364570	256954	312733	357665	239039	432858	302905	304975	369080	244432	217235	207990	207903	293592	222466	297718	458399	985564	451526	91453.4	249286	581780	237777	416736	182051	199541	4.46723e+07	239595	215251	160409	165996	120981	127802	244204
ID_522_POS	Unknown35	C10 H16 N2 O5 S2	308.05	4.865	Positive	30671.5	31005.6	35164	75057.6	41788.2	46695.2	42575.2	45578.6	2.50504e+06	2.47097e+06	2.82446e+06	2.20002e+06	3.08161e+06	1.62664e+06	2.22059e+06	2.69657e+06	2.22952e+06	2.33638e+06	6.73099e+06	4.26568e+06	5.24201e+06	4.53566e+06	5.48239e+06	6.20245e+06	5.38065e+06	2.58876e+06	4.59121e+06	3.0183e+06	1.39719e+06	3.67305e+06	3.87239e+06	4.17898e+06	4.87055e+06	1.73283e+06	2.54265e+06	5.34054e+06	2.41717e+06	4.83684e+06	1.91264e+06	1.96189e+06	3.59966e+06	2.68387e+06	1.34338e+06	1.18478e+06
ID_96_POS	Arabinosylhypoxanthine	C10 H12 N4 O5	268.081	4.865	Positive	422775	149840	105300	251045	145480	173503	252337	447849	379929	332194	280244	256058	454455	342043	216173	426992	380822	200510	422222	417859	417070	308484	484417	344733	480033	315981	290928	592796	294266	412297	391114	374617	259461	403038	223566	397064	2.87775e+07	409417	221376	310371	337397	375060	247639	292891
ID_61_POS	4-Hydroxyprolylleucine	C11 H20 N2 O4	244.142	4.866	Positive	37530.4	37939.3	43027.6	91842.5	51133.2	57137.5	52096.2	55771.2	864834	942937	935971	839916	974735	897251	840403	863803	988985	723684	738786	493193	527558	413120	420495	320946	422300	358126	733863	1.00192e+06	704892	479680	456025	1.23467e+06	343338	586603	333411	394604	368418	426136	1.32808e+06	1.3752e+06	1.46e+06	1.34268e+06	1.74616e+06	1.72049e+06
ID_791_POS	Unknown592	C14 H33 N O5 P2 S	389.154	4.866	Positive	28484.9	28795.2	32657.1	69706.7	38809.1	43366.3	38743.3	42187.7	31306.8	49979.4	33091.3	50989.1	36624.2	80201.6	53762.4	63007.4	50606.4	56038.6	61494.1	33718.5	45672.8	35690.2	36878.4	39205	41454.2	91892.9	42313.2	47232.7	43708	52825.2	36825.1	51156.4	36923.7	44947	34035.8	56864.7	5.02556e+06	43472.6	36157.9	38588.8	40604.4	46076.4	63774.7	53137.1
ID_297_POS	Unknown147	C25 H19 O P S	398.091	4.889	Positive	30828.7	37325.1	36271.2	74247.9	58043.3	54509.4	45560	42641.5	672646	695665	685736	671559	986089	452099	699111	719457	603423	815361	2.26246e+06	1.31433e+06	1.90486e+06	1.33349e+06	1.83753e+06	2.00407e+06	1.66299e+06	1.13363e+06	1.33705e+06	1.11406e+06	401810	1.29774e+06	1.25629e+06	1.35458e+06	1.6261e+06	516812	781323	1.81614e+06	1.17375e+06	1.74464e+06	392400	563192	853313	601794	248026	284113
ID_666_POS	Unknown48	C29 H36 N8 O16 P2 S	846.144	4.925	Positive	73982.2	89886.1	74624	102205	86874	84920.9	77032.3	84097.1	2.72539e+06	2.02691e+06	1.97535e+06	1.51311e+06	1.62703e+06	1.55321e+06	1.59058e+06	2.8291e+06	2.12821e+06	86327.8	9.3838e+06	4.15064e+06	7.80604e+06	6.1241e+06	7.98949e+06	9.06355e+06	7.51101e+06	3.1022e+06	5.45253e+06	2.27915e+06	2.92349e+06	4.6359e+06	6.73088e+06	4.67561e+06	8.03159e+06	2.53024e+06	3.6462e+06	6.15097e+06	3.06203e+06	8.94033e+06	2.09209e+06	4.13192e+06	5.03374e+06	5.52249e+06	2.27952e+06	2.09271e+06
ID_207_POS	phosphopantothenic acid	C9 H18 N O8 P	299.077	4.929	Positive	77623.4	94310	78296.8	107235	91149.7	77719.5	80823.6	88236.1	2.1946e+06	2.09087e+06	2.60692e+06	1.89045e+06	2.466e+06	978092	1.4758e+06	2.29669e+06	1.75682e+06	1.3121e+06	2.49628e+06	1.93557e+06	1.75771e+06	1.7151e+06	2.87528e+06	2.86015e+06	1.78228e+06	930273	934990	1.24566e+06	762219	786606	1.26051e+06	928538	1.72624e+06	1.39811e+06	965556	1.27145e+06	4.62269e+06	1.2031e+06	3.09242e+06	2.44385e+06	2.81264e+06	2.75941e+06	1.85233e+06	1.90586e+06
ID_533_POS	Unknown36	C31 H33 N10 O13 P3	846.144	4.94	Positive	71464.5	69996.6	72084.4	85579	54057.1	66000.4	70747.1	72499.1	2.72539e+06	2.02691e+06	1.97535e+06	1.51311e+06	1.62703e+06	1.44594e+06	1.59058e+06	2.8291e+06	2.12821e+06	840739	8.25625e+06	4.15064e+06	7.80604e+06	6.1241e+06	7.98949e+06	9.06355e+06	7.51101e+06	3.1022e+06	5.45253e+06	2.27915e+06	2.92349e+06	4.6359e+06	6.73088e+06	4.67561e+06	8.03159e+06	2.53024e+06	3.77309e+06	6.15097e+06	3.06203e+06	8.94033e+06	2.09209e+06	4.13192e+06	5.03374e+06	5.52249e+06	2.27952e+06	2.09271e+06
ID_81_POS	Acetylcarnitine	C9 H17 N O4	203.116	4.944	Positive	85669.6	83910	96562.2	102590	64802.1	79119.5	68988.5	117990	105985	93639.2	161522	97691.4	83526	317017	286658	267619	197422	183375	105750	122944	98166	127284	97439.5	98567.2	126202	161836	206930	114741	109194	105829	117356	193209	92387.5	103482	89216.9	96595.7	110455	124194	67629.7	132708	88056.7	93231.9	105494	151749
ID_521_POS	Unknown349	C11 H15 N2 O7 P S	350.033	4.965	Positive	231318	226567	233325	277005	174973	213632	228996	234667	1.49773e+06	1.48134e+06	1.49906e+06	1.13957e+06	1.02061e+06	643128	970333	1.5422e+06	1.07831e+06	800860	2.48308e+06	1.94336e+06	2.01983e+06	2.06496e+06	1.86791e+06	1.71266e+06	1.58725e+06	1.09702e+06	1.60192e+06	1.99136e+06	1.35837e+06	1.00993e+06	1.88496e+06	1.51225e+06	1.41743e+06	1.92403e+06	1.60637e+06	1.58599e+06	4.29877e+06	1.69312e+06	1.08827e+06	1.16915e+06	785914	923036	830922	931585
ID_203_POS	Paracetamol-cysteine	C11 H14 N2 O4 S	270.067	4.984	Positive	314389	397132	312969	109827	466804	194576	339160	357884	2.03776e+06	2.2085e+06	1.88867e+06	1.56896e+06	1.5907e+06	1.28388e+06	1.42427e+06	1.28752e+06	1.15047e+06	1.08757e+06	3.70539e+06	2.86119e+06	3.21882e+06	2.46628e+06	2.19565e+06	2.39326e+06	2.44497e+06	2.03348e+06	3.3282e+06	3.09791e+06	3.14113e+06	1.81524e+06	1.91559e+06	3.31109e+06	1.7658e+06	2.73658e+06	1.41655e+06	1.94312e+06	1.31123e+06	1.36736e+06	1.32924e+06	1.77759e+06	1.42247e+06	1.23471e+06	2.22806e+06	1.60845e+06
ID_353_POS	Unknown198	C9 H17 N O5 S	251.083	4.987	Positive	43418.6	48741.6	49152.6	95540.6	53969	65227.5	59919.9	60086.4	303568	356924	235261	362671	439302	396015	504493	878483	844171	531309	526872	288150	442519	580092	367922	287393	359275	309843	537609	859958	851583	262198	277341	546781	217284	722643	483666	398068	1.68641e+06	536108	484925	354477	275538	259272	441298	607855
ID_63_POS	4-Methylcarbostyril	C10 H9 N O	159.068	4.992	Positive	49420.5	55479.4	55317.5	108748	61429.4	74244.2	68202.9	68392.4	1.00621e+06	1.03729e+06	1.10293e+06	867179	998808	1.02688e+06	1.02258e+06	691761	749618	869461	1.9681e+06	1.115e+06	1.34858e+06	1.17277e+06	926808	657758	540934	1.32298e+06	2.58342e+06	3.35316e+06	1.8829e+06	826669	1.37191e+06	3.14842e+06	1.27213e+06	1.41543e+06	729050	1.22329e+06	1.08602e+06	774552	973610	650047	785547	510542	905730	650385
ID_810_POS	Unknown68	C36 H36 N2 O18 P2	846.144	4.998	Positive	31372	38605.9	38493.2	75673.1	42445.2	48496.8	45073.6	47591.5	2.11382e+06	1.61878e+06	1.83696e+06	1.54728e+06	1.86005e+06	895341	1.19003e+06	1.55792e+06	1.20968e+06	66877.9	4.63315e+06	2.52428e+06	3.73001e+06	2.69329e+06	3.88478e+06	4.26216e+06	4.28774e+06	1.60567e+06	3.19997e+06	2.22648e+06	1.08092e+06	2.20775e+06	3.26823e+06	2.63252e+06	3.70862e+06	1.8186e+06	2.43757e+06	3.51051e+06	1.12409e+06	2.8409e+06	1.21123e+06	1.72981e+06	2.24955e+06	2.12524e+06	649221	824227
ID_357_POS	Unknown200	C12 H25 N5 O2	271.201	4.999	Positive	69359.4	99749.8	89227.8	86141.8	120882	59021.3	89892.6	81166.8	634341	625734	759899	343465	172774	366745	425523	931688	652695	399393	538866	490697	559725	794606	637088	588278	573420	223859	365098	500490	710913	258766	602730	528238	620299	1.48499e+06	922644	877064	2.67056e+06	712635	910410	1.38336e+06	664245	631797	400456	683211
ID_330_POS	Unknown177		135.6	5.002	Positive	108629	128034	137479	255557	200296	117951	149550	140340	1.35763e+06	1.30609e+06	1.34083e+06	998924	811403	1.04068e+06	870111	1.79075e+06	1.67269e+06	792463	962565	886543	981675	1.46996e+06	1.0389e+06	1.31543e+06	1.08451e+06	449788	766642	1.20621e+06	1.39598e+06	589407	1.17612e+06	1.13723e+06	1.17964e+06	2.51874e+06	1.56131e+06	1.35772e+06	4.47521e+06	1.12512e+06	1.61282e+06	2.43566e+06	1.02877e+06	1.13532e+06	1.27652e+06	1.63637e+06
ID_808_POS	Unknown66	C37 H30 N6 O16 S	846.144	5.013	Positive	31264.3	36069.6	34391.3	73243.4	41446.1	48330.3	47707	42030.7	2.11382e+06	1.47678e+06	1.83696e+06	1.54728e+06	1.86005e+06	790860	1.19003e+06	1.55792e+06	1.11404e+06	1.21653e+06	4.10807e+06	2.38193e+06	3.65021e+06	2.53606e+06	3.25439e+06	4.26216e+06	4.28774e+06	1.60555e+06	3.19997e+06	1.70112e+06	1.08093e+06	2.17355e+06	3.01938e+06	2.63252e+06	3.946e+06	1.8186e+06	2.43757e+06	3.19611e+06	1.05925e+06	3.16244e+06	1.17234e+06	1.66e+06	2.24955e+06	1.66478e+06	815036	829251
ID_94_POS	allobarbital	C10 H12 N2 O3	208.085	5.015	Positive	65899.3	45833.8	48897.1	120750	91380.4	195608	80614.3	165214	1.85359e+06	1.85117e+06	2.22969e+06	2.05536e+06	1.84071e+06	1.74197e+06	1.90931e+06	1.92156e+06	1.93363e+06	1.75106e+06	3.16781e+06	1.85298e+06	1.9972e+06	1.84105e+06	1.83163e+06	1.80736e+06	1.37117e+06	1.89743e+06	3.75403e+06	5.45977e+06	3.01732e+06	1.47335e+06	2.0916e+06	5.09392e+06	2.30256e+06	2.4117e+06	1.47659e+06	2.12533e+06	2.0989e+06	1.36629e+06	2.22162e+06	2.02328e+06	2.17933e+06	1.69112e+06	1.93942e+06	1.74462e+06
ID_409_POS	Unknown248	C12 H23 O P S	246.121	5.018	Positive	30494.2	33465.9	53990.7	75457.4	39281.5	60747.1	72666.7	188770	464004	594036	547008	562677	517849	309506	506407	568925	542489	544730	853444	456795	560149	364118	434104	338380	342567	416795	1.57249e+06	1.89534e+06	1.05245e+06	287618	682792	1.56479e+06	552581	878661	455519	559851	524508	375568	548640	381424	528200	328564	457357	354670
ID_289_POS	Unknown14	C17 H27 N2 O13 P S	530.098	5.027	Positive	30770.7	33418.1	34134.4	76195.6	40630.2	48922.4	47350.6	42888.2	3.46176e+06	3.55893e+06	3.30061e+06	2.85363e+06	4.13023e+06	2.27176e+06	3.08169e+06	3.40552e+06	3.21355e+06	3.47286e+06	6.74279e+06	4.42215e+06	5.0632e+06	5.31402e+06	5.68505e+06	4.19933e+06	4.03856e+06	4.98059e+06	5.20512e+06	4.89298e+06	1.49771e+06	4.41336e+06	6.66216e+06	5.69972e+06	5.91882e+06	2.72394e+06	2.53182e+06	4.86313e+06	7.8288e+06	5.80924e+06	2.87133e+06	2.28668e+06	4.28135e+06	3.4477e+06	1.66063e+06	1.66597e+06
ID_838_POS	Unknown93	C17 H22 N2 O7	366.142	5.028	Positive	30980.7	33646.2	34367.4	76715.8	40907.6	49256.4	40352.4	43181	2.02219e+06	1.86532e+06	1.90441e+06	1.71061e+06	1.78221e+06	1.70024e+06	1.5466e+06	1.97926e+06	1.64809e+06	1.82696e+06	4.31194e+06	3.11981e+06	3.7225e+06	3.12588e+06	4.02738e+06	3.88563e+06	3.45584e+06	3.38621e+06	3.68393e+06	3.80701e+06	2.61145e+06	2.74433e+06	3.84453e+06	3.41543e+06	3.23244e+06	3.22979e+06	2.37598e+06	3.21097e+06	3.33463e+06	2.51193e+06	982264	980835	957549	756760	927519	781864
ID_93_POS	Adenylsuccinic acid	C14 H18 N5 O11 P	463.074	5.031	Positive	37805.3	41057.9	41938	93615	49918.9	63353.4	51077.8	52693.1	245173	368007	369267	161771	378745	351929	197957	578406	462411	362304	497951	389409	429047	602205	436963	297842	332795	330585	736859	1.31607e+06	363967	236746	1.00806e+06	809601	426847	907380	439418	387770	1.14501e+07	929711	568419	190912	182926	196586	222792	192921
ID_69_POS	5-{(1E)-3-[(4-Aminobutyl)amino]-3-oxo-1-propen-1-yl}-2-hydroxyphenyl hydrogen sulfate	C13 H18 N2 O6 S	330.088	5.041	Positive	29684.8	33019.1	31688.3	75285.9	40402.6	50949.3	41077.1	44145.1	1.34413e+07	1.19778e+07	1.26123e+07	1.42822e+07	1.29736e+07	1.41037e+07	1.32666e+07	1.20293e+07	1.28454e+07	1.57612e+07	2.90648e+07	1.80412e+07	2.39173e+07	2.0339e+07	2.3374e+07	2.74138e+07	2.59123e+07	2.11612e+07	2.40603e+07	1.95543e+07	6.54196e+06	2.15177e+07	2.05186e+07	2.56798e+07	2.44874e+07	9.04895e+06	1.04102e+07	2.26915e+07	1.30841e+07	2.10117e+07	8.87899e+06	9.5199e+06	1.79351e+07	1.27957e+07	8.37184e+06	8.55002e+06
ID_105_POS	Cinnamic acid	C9 H8 O2	148.052	5.059	Positive	1.75517e+06	2.27986e+06	1.97985e+06	2.27074e+06	1.04425e+07	2.88444e+06	1.70131e+07	2.25049e+07	2.86591e+08	2.83729e+08	2.6557e+08	2.70083e+08	2.46489e+08	2.22798e+08	2.33652e+08	2.40636e+08	2.5851e+08	2.3522e+08	4.77229e+08	2.93152e+08	3.49018e+08	3.49126e+08	3.03613e+08	2.45544e+08	2.64352e+08	3.00922e+08	5.00654e+08	6.54333e+08	4.94524e+08	3.12825e+08	4.47042e+08	6.63026e+08	3.41125e+08	4.34072e+08	2.78288e+08	3.47221e+08	4.6797e+08	3.24562e+08	1.68731e+08	1.5122e+08	1.52656e+08	1.47648e+08	1.21156e+08	1.62678e+08
ID_258_POS	Unknown111	C8 H9 N	119.074	5.059	Positive	692902	4.63836e+06	2.62158e+06	787810	3.78594e+06	693316	4.61328e+06	8.35432e+06	1.00612e+08	8.52803e+07	1.03489e+08	8.97904e+07	7.50842e+07	7.35016e+07	8.7435e+07	8.40874e+07	8.41192e+07	7.5477e+07	1.75821e+08	1.12068e+08	1.14402e+08	1.17352e+08	1.05095e+08	8.84252e+07	9.60076e+07	1.05344e+08	1.80943e+08	2.19921e+08	1.49651e+08	1.02982e+08	1.41684e+08	2.2712e+08	1.19909e+08	1.45962e+08	1.00571e+08	1.1667e+08	1.52691e+08	1.21024e+08	5.24551e+07	5.42651e+07	5.85229e+07	4.40872e+07	4.805e+07	4.96585e+07
ID_260_POS	Unknown113	C8 H6	102.047	5.059	Positive	590641	4.67046e+06	2.65366e+06	746192	3.82611e+06	1.10443e+06	4.65548e+06	8.39731e+06	1.0101e+08	8.57169e+07	1.03916e+08	9.01672e+07	7.54455e+07	7.37773e+07	8.77523e+07	8.45391e+07	8.44087e+07	7.57722e+07	1.76681e+08	1.12615e+08	1.14983e+08	1.17866e+08	1.05495e+08	8.88331e+07	9.6503e+07	1.0576e+08	1.81527e+08	2.20828e+08	1.50451e+08	1.03481e+08	1.42426e+08	2.28407e+08	1.20339e+08	1.46596e+08	1.00969e+08	1.17223e+08	1.5336e+08	1.21453e+08	5.26934e+07	5.44178e+07	5.878e+07	4.42961e+07	4.82493e+07	4.987e+07
ID_155_POS	L-Phenylalanine	C9 H11 N O2	165.079	5.067	Positive	6.69858e+06	6.88146e+06	8.31878e+06	6.36495e+06	1.02958e+07	7.15912e+06	1.69024e+07	2.22239e+07	2.82289e+08	2.79736e+08	2.61625e+08	2.66417e+08	2.43199e+08	2.19513e+08	2.29844e+08	2.37164e+08	2.55076e+08	2.40226e+07	4.70235e+08	2.88975e+08	3.44072e+08	3.4392e+08	2.9925e+08	2.41527e+08	2.60008e+08	1.77939e+07	4.93789e+08	6.44608e+08	4.86825e+08	3.08683e+08	4.40438e+08	6.54415e+08	3.36058e+08	4.27581e+08	2.74126e+08	3.42183e+08	4.60941e+08	3.19991e+08	1.66113e+08	1.489e+08	1.50506e+08	1.45964e+08	1.19729e+08	1.60572e+08
ID_82_POS	Acetylcarnitine	C9 H17 N O4	203.116	5.068	Positive	37034.3	70229.6	41457.9	115228	69724.4	103494	55058.3	62194.3	139130	203807	204739	174341	164172	289103	228481	284782	143359	144527	83715.4	92624.2	94783.2	88956.6	96409	108527	94672	175029	94783.3	117219	88489.5	90176.5	113414	171977	92597.2	85324.9	62176.1	76699.1	219945	131832	109221	74405.7	130139	71444.1	93562.2	79231.4
ID_1_POS	(+)-Thienamycin	C11 H16 N2 O4 S	272.083	5.073	Positive	30548.1	34252.3	34197	84136.4	41533.6	52192.8	45415.4	87917.6	8.13089e+06	8.99052e+06	9.26238e+06	8.77198e+06	9.36736e+06	8.30464e+06	9.25088e+06	8.77748e+06	8.56919e+06	9.82461e+06	1.90395e+07	1.15618e+07	1.35754e+07	1.14791e+07	1.55744e+07	1.44083e+07	1.35585e+07	1.22803e+07	1.52585e+07	1.27534e+07	4.43318e+06	1.19465e+07	1.03929e+07	1.55493e+07	1.33788e+07	5.33218e+06	5.94474e+06	1.32369e+07	7.1565e+06	1.48057e+07	5.80219e+06	8.86391e+06	1.21144e+07	1.03125e+07	6.54301e+06	6.00455e+06
ID_127_POS	glutaral	C5 H8 O2	100.053	5.074	Positive	492184	378335	158813	606219	197711	368281	259505	166472	3.26178e+06	3.64859e+06	2.88081e+06	3.24595e+06	3.02148e+06	1.94614e+06	2.52494e+06	2.61068e+06	2.89575e+06	2.60163e+06	3.4509e+06	2.87866e+06	2.43378e+06	2.34722e+06	2.63657e+06	2.14572e+06	2.43913e+06	2.74877e+06	4.91297e+06	5.11095e+06	2.9962e+06	1.56593e+06	2.55471e+06	4.4298e+06	2.31282e+06	3.25805e+06	1.58733e+06	2.24077e+06	1.94443e+06	1.89036e+06	5.25085e+06	3.82495e+06	4.24928e+06	4.13978e+06	2.96968e+06	3.18908e+06
ID_10_POS	(Carbamoylamino)(4-hydroxyphenyl)acetic acid	C9 H10 N2 O4	210.064	5.088	Positive	32995.4	36236.7	39745	88993.2	43332.5	56667.5	48037	48893.5	154392	118781	165002	127328	121040	110971	140294	61981	132011	148070	65961.1	51289.4	57688.5	54846.4	58949.4	50498.8	58735.9	133826	63109.8	80794	63856.6	74542	57557.4	88201.3	48667.3	63471.2	43442	58219	52071.2	56747.3	45270.7	57385.4	48623.5	52065.2	74831	69127.5
ID_644_POS	Unknown46	C10 H19 N O9	297.107	5.097	Positive	29525.6	32426.1	35565.4	79194	39300.5	50708.4	42425.9	41933.7	1.96496e+06	2.12967e+06	2.09725e+06	1.85808e+06	1.63133e+06	1.44861e+06	1.74274e+06	1.8649e+06	1.92752e+06	1.78045e+06	2.55941e+06	1.67981e+06	1.63886e+06	1.42078e+06	1.53921e+06	1.07325e+06	1.06309e+06	1.52688e+06	3.05534e+06	4.27771e+06	1.91051e+06	1.1363e+06	1.64562e+06	3.91135e+06	1.42554e+06	2.12306e+06	831383	1.33572e+06	1.46344e+06	1.13201e+06	2.15236e+06	2.00536e+06	2.32716e+06	1.68717e+06	1.93572e+06	1.93015e+06
ID_511_POS	Unknown34	C13 H14 N6 O S	302.093	5.109	Positive	30324.1	35702.5	35841.8	81335.9	40363.4	52954.1	43573.3	73604.4	2.10556e+06	2.57629e+06	2.4172e+06	2.64493e+06	2.57988e+06	2.43898e+06	2.93682e+06	2.36865e+06	2.37812e+06	2.6558e+06	4.55793e+06	2.93253e+06	3.77636e+06	3.15873e+06	4.12478e+06	4.12103e+06	3.81256e+06	3.50196e+06	3.69176e+06	3.28372e+06	1.53843e+06	3.34138e+06	3.5698e+06	4.65431e+06	3.79637e+06	1.48627e+06	1.54094e+06	3.77701e+06	2.18109e+06	3.51003e+06	1.80625e+06	2.04276e+06	3.68224e+06	2.51024e+06	1.57015e+06	1.38756e+06
ID_804_POS	Unknown62	C3 H11 N3 O3 S	169.052	5.115	Positive	29851.8	33930.6	55555.2	77299.3	38360.2	50326	66198.8	284199	1.12681e+06	1.30896e+06	1.31418e+06	1.31726e+06	1.29683e+06	1.3118e+06	1.81851e+06	1.56881e+06	1.44923e+06	1.51108e+06	980680	609483	658245	861147	782554	610633	708734	989302	1.14613e+06	1.24689e+06	884783	570438	784074	1.0686e+06	881344	931573	540638	1.00566e+06	618505	887335	1.90296e+06	2.55223e+06	2.57525e+06	2.27726e+06	2.92034e+06	3.33797e+06
ID_767_POS	Unknown570	C8 H9 N	119.074	5.16	Positive	2.11249e+06	1.48807e+06	6.43684e+06	520229	1.10899e+06	1.27034e+06	905557	7.31887e+06	1.12474e+07	1.17004e+07	1.09584e+07	1.18467e+07	9.75072e+06	1.11196e+07	1.04896e+07	9.65017e+06	9.5159e+06	9.34593e+06	7.9693e+06	1.19385e+07	1.32719e+07	1.29137e+07	1.18349e+07	1.01421e+07	1.08599e+07	1.46599e+07	1.45353e+07	1.42343e+07	1.15211e+07	1.37053e+07	1.52247e+07	5.71861e+06	1.06071e+07	1.64966e+07	8.9862e+06	2.61991e+06	9.36583e+06	1.48633e+07	9.17269e+06	1.96173e+06	1.90792e+07	9.00969e+06	2.65787e+06	6.36504e+06
ID_358_POS	Unknown201	C15 H15 N4 O2 P	314.093	5.161	Positive	34890.7	36845.2	41014.3	81685.9	44576.2	60057.2	45511.4	45994.1	267402	294156	190085	357642	279063	211230	415364	290914	326646	399400	486866	171347	231533	244795	325824	181894	299516	469611	385655	447961	241173	447184	363112	520018	368571	224410	112493	321137	949300	150424	65302.2	72170.7	83470.6	154215	142257	293477
ID_131_POS	Gly-Phe	C11 H14 N2 O3	222.1	5.194	Positive	56653.9	73017.4	92596.4	85403.6	51343.3	81327.4	65197.1	84682.2	1.47028e+06	1.52235e+06	1.50675e+06	1.37221e+06	1.15208e+06	1.27719e+06	1.39855e+06	1.36074e+06	1.33735e+06	1.34244e+06	1.51351e+06	1.24866e+06	1.54727e+06	1.9031e+06	1.7469e+06	1.44908e+06	1.44574e+06	1.82034e+06	1.10074e+06	930548	1.29374e+06	2.03544e+06	1.98537e+06	1.7931e+06	1.89066e+06	1.70784e+06	1.27992e+06	2.32128e+06	755486	2.45998e+06	1.63204e+06	1.40851e+06	1.48126e+06	1.26222e+06	1.38497e+06	1.85242e+06
ID_218_POS	Pyrogallol-2-O-glucuronide	C12 H14 O9	302.063	5.224	Positive	41827.4	46926.4	45350.7	92316.4	52254.5	68036.9	59090.6	54371.5	2.17655e+06	2.29752e+06	2.07395e+06	1.91809e+06	1.97371e+06	1.07489e+06	1.53274e+06	1.87234e+06	1.34525e+06	1.45085e+06	3.06456e+06	1.48744e+06	1.5846e+06	1.40377e+06	1.50453e+06	878611	874644	1.01599e+06	3.236e+06	4.28735e+06	2.33397e+06	853182	1.47517e+06	3.45727e+06	1.45865e+06	2.57302e+06	1.23448e+06	1.65568e+06	1.57843e+06	930325	2.98711e+06	2.21824e+06	2.68955e+06	1.96066e+06	1.81643e+06	1.54268e+06
ID_170_POS	N-(tert-Butoxycarbonyl)-L-leucine	C11 H21 N O4	231.147	5.231	Positive	54426.2	60231.6	58209.3	131387	67070.4	87327.7	75844.8	69787.7	2.46483e+07	2.20454e+07	2.28318e+07	2.21574e+07	2.19978e+07	2.08007e+07	2.02558e+07	1.88458e+07	1.74844e+07	2.03043e+07	6.14913e+07	3.41218e+07	4.53159e+07	3.59511e+07	4.56094e+07	4.02758e+07	4.39619e+07	2.97747e+07	3.61202e+07	3.57961e+07	3.52105e+07	3.326e+07	3.90442e+07	3.96791e+07	4.25735e+07	3.90171e+07	2.98785e+07	3.84715e+07	4.05525e+07	3.19454e+07	9.186e+06	8.38514e+06	6.91692e+06	6.56194e+06	8.82992e+06	7.69681e+06
ID_534_POS	Unknown360	C4 H11 N8 O3 P	250.07	5.282	Positive	218201	84650.3	231999	60137.8	35066.6	37542.9	43394.5	37786.4	633233	558926	443200	539858	522757	207496	551430	574522	352104	357028	916964	603376	593550	805805	341516	422263	482367	369018	1.15656e+06	1.41984e+06	789806	330646	601098	1.4199e+06	539649	870863	352671	549281	756749	321837	702776	293871	632299	265441	451660	327112
ID_169_POS	N-(tert-Butoxycarbonyl)-L-leucine	C11 H21 N O4	231.147	5.298	Positive	214989	255472	224192	291667	230796	250695	222400	245746	5.20045e+07	4.48116e+07	4.70992e+07	4.16903e+07	4.39928e+07	3.95107e+07	4.06834e+07	4.4576e+07	4.09999e+07	4.01304e+07	7.91668e+07	5.48836e+07	6.23107e+07	6.06213e+07	7.88205e+07	6.7296e+07	5.8751e+07	4.97762e+07	5.17248e+07	5.73158e+07	4.95034e+07	5.39713e+07	5.99159e+07	6.17573e+07	5.84686e+07	6.39678e+07	3.87198e+07	5.43428e+07	4.88538e+07	4.4677e+07	5.22559e+07	3.75891e+07	3.74318e+07	4.06434e+07	3.92826e+07	3.22364e+07
ID_123_POS	D-PANTOTHENIC ACID	C9 H17 N O5	219.111	5.34	Positive	2.04825e+06	2.36958e+06	2.16979e+06	1.72334e+06	1.86936e+06	1.65834e+06	1.90848e+06	1.5161e+06	6.21731e+07	6.38408e+07	5.83756e+07	5.23429e+07	5.16448e+07	3.67655e+07	4.63545e+07	6.11957e+07	4.96009e+07	4.26872e+07	9.5969e+07	7.76297e+07	8.59948e+07	7.81125e+07	7.5667e+07	8.20529e+07	7.74441e+07	5.9551e+07	7.66775e+07	9.29195e+07	6.48859e+07	5.81564e+07	8.02204e+07	8.45106e+07	7.57533e+07	8.46398e+07	5.47123e+07	7.83436e+07	6.95966e+07	6.67237e+07	4.76217e+07	4.60997e+07	5.17012e+07	4.63392e+07	3.58326e+07	3.48199e+07
ID_497_POS	Unknown327		169.555	5.348	Positive	88133.4	89374	87966.3	127444	101206	95482.2	96633.9	92157.4	1.14814e+06	785885	741204	544619	708090	257887	855920	871654	484262	670248	1.97536e+06	1.30814e+06	1.47385e+06	1.08992e+06	1.18971e+06	1.06365e+06	1.01016e+06	480574	1.06963e+06	1.04625e+06	954803	515150	1.1111e+06	799589	926750	1.40475e+06	845678	1.08566e+06	1.09002e+06	1.05426e+06	898958	907058	433930	504073	167427	422857
ID_721_POS	Unknown529	C10 H20 O6	236.126	5.351	Positive	3.71189e+06	5.68881e+06	4.74679e+06	6.58973e+06	5.10957e+06	5.80793e+06	4.67455e+06	4.57414e+06	1.74099e+07	1.19293e+07	1.69665e+07	1.94292e+07	1.62831e+07	2.07679e+07	1.84725e+07	9.80117e+06	1.38544e+07	1.33908e+07	2.55289e+07	1.81791e+07	2.14663e+07	2.08781e+07	2.26808e+07	2.27164e+07	2.21941e+07	1.94978e+07	2.0368e+07	1.21712e+07	1.77922e+07	2.12717e+07	1.88329e+07	1.96923e+07	2.23182e+07	1.81806e+07	1.2579e+07	2.0109e+07	1.52733e+07	1.9684e+07	1.76417e+07	1.76933e+07	1.16448e+07	1.58524e+07	2.15223e+07	1.75879e+07
ID_631_POS	Unknown448	C5 H15 N8 P	218.115	5.353	Positive	2.15458e+06	2.61859e+06	2.37014e+06	2.60469e+06	2.65176e+06	2.40527e+06	2.8328e+06	2.41227e+06	1.13885e+07	6.1995e+06	1.13842e+07	1.04749e+07	1.10175e+07	9.015e+06	9.84646e+06	6.06575e+06	5.41233e+06	5.61086e+06	1.7299e+07	1.22949e+07	1.58389e+07	1.47e+07	1.54083e+07	1.50712e+07	1.49555e+07	6.53254e+06	1.41412e+07	6.31935e+06	1.12378e+07	1.20005e+07	1.35026e+07	1.4855e+07	1.4704e+07	1.28674e+07	9.85333e+06	1.38907e+07	1.12632e+07	1.28292e+07	1.09808e+07	1.14372e+07	7.01224e+06	1.11148e+07	1.03937e+07	1.05037e+07
ID_404_POS	Unknown243	C37 H32 N6 O16 S	848.159	5.363	Positive	95328.1	96670	95147.4	137576	109468	103277	104523	99680.6	1.3847e+06	1.44982e+06	1.96591e+06	1.41654e+06	1.73428e+06	518041	1.34329e+06	1.02923e+06	713797	1.2262e+06	1.53598e+06	1.19837e+06	1.07005e+06	1.23154e+06	1.03293e+06	769813	946813	383280	739353	1.31743e+06	238480	706292	673216	864149	1.0659e+06	684483	666951	1.82668e+06	4.03953e+06	972600	568612	203253	406359	254799	148750	136199
ID_147_POS	Leu-pro	C11 H20 N2 O3	228.147	5.411	Positive	408138	413884	407365	589017	468676	442170	455312	426773	2.97151e+06	2.85146e+06	2.81247e+06	2.41162e+06	2.60446e+06	1.84935e+06	2.65638e+06	2.53278e+06	2.404e+06	1.96371e+06	3.47057e+06	2.89563e+06	2.86501e+06	4.10882e+06	3.52408e+06	2.94335e+06	2.94313e+06	3.95244e+06	2.61993e+06	2.60726e+06	2.83326e+06	4.07162e+06	4.579e+06	3.7094e+06	3.72196e+06	3.71698e+06	2.91088e+06	3.04687e+06	1.0755e+06	3.21937e+06	4.40939e+06	5.61985e+06	3.85781e+06	6.22583e+06	6.19016e+06	4.39314e+06
ID_214_POS	PS-5	C13 H18 N2 O4 S	298.098	5.414	Positive	147560	165268	114844	226269	230190	181080	184860	579074	1.19074e+08	1.10627e+08	1.08663e+08	1.21877e+08	1.34651e+08	1.11558e+08	1.26432e+08	1.15591e+08	1.18029e+08	1.26271e+08	1.21439e+08	8.21069e+07	9.1234e+07	8.13439e+07	1.0962e+08	1.06867e+08	9.72169e+07	1.09936e+08	1.1842e+08	8.63511e+07	3.83109e+07	8.13633e+07	8.46039e+07	1.18171e+08	1.03665e+08	3.94511e+07	5.14702e+07	1.04885e+08	5.21272e+07	1.04638e+08	1.46075e+08	1.57654e+08	2.68232e+08	2.21784e+08	1.42826e+08	1.30308e+08
ID_689_POS	Unknown50	C5 H16 N8 S2	252.093	5.414	Positive	38897.7	43362.9	43945.5	86084.1	50090.5	63313.7	53076.9	49706.3	1.31301e+06	1.17254e+06	1.15935e+06	1.35165e+06	1.26573e+06	1.03799e+06	1.21758e+06	1.0598e+06	1.26361e+06	1.04629e+06	1.20736e+06	754259	941169	829897	1.15001e+06	1.23118e+06	957239	773711	1.16228e+06	914753	321859	786919	765336	1.31959e+06	1.0174e+06	356098	406941	1.02379e+06	433187	1.14509e+06	1.33545e+06	1.30305e+06	3.03435e+06	2.33116e+06	1.52338e+06	1.40124e+06
ID_306_POS	Unknown155	C16 H23 N6 O10 P	490.119	5.418	Positive	37133.9	41523.8	41719.7	82180.7	46711.9	56846.8	50670.1	47452.4	1.18133e+06	1.16206e+06	1.09083e+06	1.50832e+06	1.41059e+06	1.01148e+06	1.93038e+06	2.25887e+06	1.53173e+06	1.88412e+06	1.32998e+06	1.21456e+06	1.00249e+06	1.22365e+06	848581	1.13085e+06	1.01888e+06	1.00847e+06	638740	1.61675e+06	718807	918163	876153	988870	427808	1.02196e+06	1.14806e+06	1.39742e+06	2.29781e+06	764732	715591	422861	260690	501419	425354	538818
ID_310_POS	Unknown159	C13 H13 N4 O P S	304.056	5.419	Positive	40870.5	44471.1	44680.9	89086.7	50027.5	60881.7	54266.7	50820.5	690102	768490	622060	1.02615e+06	896820	903423	1.76602e+06	1.44599e+06	1.39111e+06	1.74283e+06	682291	599270	424527	819570	450191	555124	425728	693560	411703	963542	455241	656802	336476	627861	215673	460668	432175	545288	1.64188e+06	411337	503257	234759	189860	454304	386682	438950
ID_139_POS	Hydroxyhexanoycarnitine	C13 H25 N O5	275.173	5.422	Positive	40537.8	44109.1	44317.2	88361.4	49620.2	60386.1	53824.9	50406.8	4.05668e+06	3.89085e+06	3.81659e+06	4.06452e+06	4.13269e+06	2.84359e+06	4.17049e+06	3.58972e+06	2.88502e+06	2.93937e+06	4.07693e+06	3.57364e+06	3.55434e+06	3.64556e+06	3.32736e+06	3.54576e+06	3.66029e+06	3.98835e+06	3.10599e+06	3.17995e+06	2.11827e+06	2.87348e+06	3.68422e+06	3.31639e+06	3.54994e+06	3.01395e+06	2.94533e+06	3.84391e+06	3.81768e+06	3.94293e+06	4.66166e+06	4.89791e+06	4.91009e+06	4.85743e+06	4.65955e+06	5.25715e+06
ID_347_POS	Unknown192	C10 H19 N O7 S	297.089	5.526	Positive	131455	145295	54090.4	101897	56704.7	67163.1	59960	58823.9	261575	321310	335464	303559	295549	371147	199172	335253	305373	227177	2.56981e+06	921400	1.99805e+06	1.18324e+06	1.94439e+06	1.98222e+06	2.25751e+06	1.87441e+06	1.72356e+06	244799	319936	1.78791e+06	1.65871e+06	1.78324e+06	2.45017e+06	282865	441267	1.40034e+06	275894	1.94069e+06	64618.7	909110	327355	1.17993e+06	227814	158336
ID_140_POS	Hydroxyhexanoycarnitine	C13 H25 N O5	275.173	5.53	Positive	45481.7	51151.7	52933.4	103852	53425	65602.1	58566.4	57456.7	3.17708e+06	3.44943e+06	3.29246e+06	2.7591e+06	3.50127e+06	3.5086e+06	2.6082e+06	2.9666e+06	2.83067e+06	2.59167e+06	3.62886e+06	2.68846e+06	3.1503e+06	2.74455e+06	2.99404e+06	3.62595e+06	3.61398e+06	4.02413e+06	2.70013e+06	2.69381e+06	2.11231e+06	2.75205e+06	3.40264e+06	3.51145e+06	2.69979e+06	2.43391e+06	2.70114e+06	3.23147e+06	3.10775e+06	3.18793e+06	3.03562e+06	3.77531e+06	3.82052e+06	3.43906e+06	3.5041e+06	4.79086e+06
ID_373_POS	Unknown215	C16 H18 N7 P	339.135	5.542	Positive	52554.9	57327	63539.9	106130	63399.4	69730.3	70556.6	74769.1	341880	434532	404927	325212	642961	428222	528219	871614	678454	398321	1.0061e+06	359381	535145	549870	640662	436261	424177	331493	390158	828673	889777	308401	491730	518510	303908	947447	482647	491214	1.96423e+06	322317	649954	326676	203553	453882	403883	621228
ID_798_POS	Unknown599	C9 H10 O3 S	198.035	5.543	Positive	3.48656e+06	4.54474e+06	3.62418e+06	4.44926e+06	4.6714e+06	3.35771e+06	4.04556e+06	4.45588e+06	5.2404e+08	5.22594e+08	5.59464e+08	5.9853e+08	8.37846e+08	4.90468e+08	6.51134e+08	5.25073e+08	5.40553e+08	7.0652e+08	4.28855e+06	3.23503e+06	2.59408e+06	2.92712e+06	4.73003e+06	3.70948e+06	2.49397e+06	2.05244e+06	2.76142e+06	1.99577e+06	1.83778e+06	4.07549e+06	2.7905e+06	2.90759e+06	2.66528e+06	1.8347e+06	2.10488e+06	2.88532e+06	1.88811e+06	3.42981e+06	2.5526e+06	2.50708e+06	3.72953e+06	3.83178e+06	2.44459e+06	2.19897e+06
ID_198_POS	Ozolinone	C11 H16 N2 O3 S	256.088	5.544	Positive	99988.3	70570.1	95952.5	117438	117407	90396.4	127798	84926.6	1.06739e+07	1.07571e+07	1.24969e+07	1.02149e+07	1.63715e+07	5.76776e+06	1.19401e+07	1.27556e+07	1.14835e+07	1.40005e+07	84414.9	119687	116857	77528.7	139725	101464	139879	161445	143057	81927.4	100407	95037.7	69863	93947.4	109901	72438	103784	116681	92518.6	118133	89459.6	86651.8	73186	100100	109562	96406.1
ID_795_POS	Unknown596	C19 H33 N O10 S	467.182	5.546	Positive	42074.6	45895.1	50869	100993	94785.6	62668.5	56486.5	59859	4.68829e+06	3.99849e+06	5.80419e+06	5.64432e+06	7.63631e+06	4.52537e+06	5.83831e+06	3.99917e+06	4.59065e+06	5.50917e+06	61073.8	49882.6	56891.8	48728.6	55159.2	53804.1	56863.9	105359	57206.6	59274.1	56425.6	66342.7	59756.4	67970.5	52558.9	49158.3	47123.9	56290.1	57439.8	55763.9	51335.4	60643.8	52949.7	90187.9	71546.9	68247.6
ID_801_POS	Unknown600	C9 H13 N O3 S	215.062	5.549	Positive	3.2822e+06	4.26001e+06	3.35022e+06	3.84808e+06	4.27835e+06	3.01365e+06	3.87984e+06	4.23485e+06	4.96227e+08	4.93221e+08	5.24812e+08	5.65472e+08	7.89996e+08	4.64878e+08	6.12189e+08	4.94272e+08	5.09348e+08	6.65456e+08	4.01586e+06	3.05057e+06	2.3987e+06	2.71637e+06	4.53895e+06	3.44784e+06	2.321e+06	1.91106e+06	2.50597e+06	1.78644e+06	1.67526e+06	3.75548e+06	2.53459e+06	2.62218e+06	2.49357e+06	1.632e+06	1.75188e+06	2.69816e+06	1.69374e+06	3.25823e+06	2.42478e+06	2.46116e+06	3.56075e+06	3.41953e+06	1.98289e+06	1.90502e+06
ID_794_POS	Unknown595	C6 H13 N5 P2	217.066	5.553	Positive	58995.8	65000.1	64760.7	109509	68942.9	83597.9	71912.2	76205.6	2.13641e+06	2.2813e+06	2.32152e+06	2.7171e+06	3.33355e+06	2.02215e+06	3.28579e+06	2.43873e+06	2.26885e+06	2.54885e+06	77752.2	69535.5	72428.2	67277.1	73448.4	85306	76376.2	148703	75431.4	81193.8	74840.5	87536.5	67637.9	88532.1	67510.7	66720.6	62116	74749.4	73125.8	71675.3	72670.6	77204.8	68368.4	77322.6	108572	88797
ID_783_POS	Unknown585	C11 H23 N2 O7 P S	358.096	5.557	Positive	72189.3	75077.3	74800.7	131495	79631.4	96558.4	83061	88020	355295	374830	274091	220575	312044	237275	294783	641535	592087	455087	235396	242258	140207	363724	216250	358978	167407	171757	88144.7	465873	434386	170096	315524	177464	168924	742457	281839	312357	3.52515e+06	87501.1	322552	89174.1	82121.7	89310.2	125405	297044
ID_342_POS	Unknown188	C22 H28 N5 O P3	471.15	5.567	Positive	63184.7	66911.5	64839.8	114643	74700.8	84183.5	80707.2	76739.4	657819	617137	503700	582782	577128	504536	586832	660417	358518	533783	558026	686725	713450	699773	470982	457516	355627	386611	151152	632731	355429	572239	767765	263813	314929	577433	388860	429038	91912.6	510781	862459	433350	484610	717570	122951	375888
ID_796_POS	Unknown597	C19 H35 N O9 S	453.203	5.596	Positive	252244	239975	247206	291521	218139	211445	225511	217340	1.87287e+06	2.15805e+06	2.62104e+06	1.82919e+06	1.91341e+06	1.00909e+06	1.25745e+06	660608	933156	1.07617e+06	263501	249300	256915	237729	221953	257988	245348	281152	219838	260045	226351	248567	209657	248633	218014	196195	189979	240852	220732	232781	202141	231521	219353	219577	268123	244891
ID_241_POS	trans-3-Indoleacrylic acid	C11 H9 N O2	187.063	5.601	Positive	1.83166e+06	1.19128e+06	1.21134e+06	1.6875e+06	1.88588e+06	1.77039e+06	3.22035e+06	6.98126e+06	5.84989e+07	5.64166e+07	6.32064e+07	5.82226e+07	5.7731e+07	5.215e+07	5.79554e+07	6.01756e+07	4.97912e+07	5.32066e+07	1.11219e+08	7.30445e+07	7.82165e+07	7.79125e+07	5.96459e+07	6.10955e+07	5.81293e+07	6.8033e+07	1.08722e+08	1.4534e+08	1.0393e+08	6.96376e+07	9.25037e+07	1.37042e+08	7.00117e+07	9.10669e+07	6.5276e+07	7.21128e+07	1.02667e+08	7.05298e+07	3.58699e+07	2.81906e+07	2.81841e+07	2.53609e+07	2.56875e+07	2.95279e+07
ID_809_POS	Unknown67	C16 H18 N2 O3 S	318.104	5.604	Positive	185337	169885	175004	262955	394905	190993	170137	695067	9.99605e+06	8.08516e+06	1.0628e+07	9.29725e+06	1.2099e+07	8.67673e+06	1.03682e+07	7.96382e+06	9.93226e+06	1.06239e+07	2.59638e+07	1.24338e+07	1.58006e+07	1.45136e+07	1.27562e+07	1.25304e+07	1.21692e+07	1.65964e+07	2.69026e+07	2.88858e+07	9.36949e+06	1.19913e+07	1.52465e+07	3.45938e+07	1.64101e+07	8.96336e+06	6.83418e+06	1.58319e+07	1.00521e+07	1.65878e+07	6.60191e+06	5.70742e+06	1.08337e+07	7.56804e+06	4.46274e+06	4.4619e+06
ID_102_POS	Bumetanide	C17 H20 N2 O5 S	364.109	5.605	Positive	390698	440064	482376	554743	337874	327505	427384	1.29e+06	1.52741e+07	1.36978e+07	1.63055e+07	1.44908e+07	1.85738e+07	1.30803e+07	1.59906e+07	1.4195e+07	1.3872e+07	1.77556e+07	3.9842e+07	2.05427e+07	2.63363e+07	2.27669e+07	2.21371e+07	1.87129e+07	1.92416e+07	2.0755e+07	3.99782e+07	4.03935e+07	1.48544e+07	2.02453e+07	2.65655e+07	5.18759e+07	2.62414e+07	1.2651e+07	1.40371e+07	2.59389e+07	1.6416e+07	2.55881e+07	1.06041e+07	9.03992e+06	1.87785e+07	1.31576e+07	7.07994e+06	6.82215e+06
ID_766_POS	Unknown57		159.052	5.606	Positive	181032	172227	177416	266579	175542	151751	172481	612248	1.02152e+07	8.01969e+06	1.04649e+07	9.20568e+06	1.20591e+07	8.52795e+06	9.16915e+06	8.08689e+06	8.39256e+06	9.99846e+06	2.50406e+07	1.28572e+07	1.58867e+07	1.46363e+07	1.25068e+07	1.20638e+07	1.17572e+07	1.67022e+07	2.85646e+07	2.74942e+07	9.05732e+06	1.22249e+07	1.49243e+07	3.22621e+07	1.64715e+07	7.57885e+06	6.81553e+06	1.61602e+07	9.66949e+06	1.59065e+07	6.38582e+06	5.60273e+06	1.05983e+07	7.40352e+06	4.46015e+06	4.40054e+06
ID_815_POS	Unknown72	C4 H10 N2 O6	182.055	5.606	Positive	382010	429695	470801	541527	330360	320222	425281	1.28798e+06	1.55089e+07	1.34194e+07	1.73516e+07	1.55728e+07	1.86673e+07	1.27864e+07	1.56304e+07	1.49904e+07	1.38016e+07	1.75711e+07	3.7454e+07	2.1032e+07	2.5247e+07	2.29704e+07	2.10393e+07	1.86887e+07	1.88002e+07	2.13246e+07	4.05492e+07	4.06107e+07	1.44927e+07	1.92082e+07	2.60895e+07	5.16027e+07	2.59618e+07	1.40616e+07	1.29396e+07	2.59153e+07	1.55424e+07	2.72288e+07	1.03173e+07	9.31745e+06	1.84777e+07	1.31466e+07	7.29556e+06	6.82215e+06
ID_252_POS	Unknown106	C16 H15 N O3 S	301.077	5.607	Positive	462908	440393	453662	595881	420477	388035	425140	845505	1.0245e+07	8.35693e+06	1.10782e+07	9.66893e+06	1.2439e+07	8.98582e+06	1.0163e+07	8.39638e+06	8.80652e+06	1.12943e+07	2.66844e+07	1.2861e+07	1.61577e+07	1.56134e+07	1.33377e+07	1.29564e+07	1.25722e+07	1.75398e+07	2.75389e+07	3.10074e+07	9.96346e+06	1.36498e+07	1.58725e+07	3.58122e+07	1.69442e+07	8.16191e+06	7.10478e+06	1.62356e+07	1.05789e+07	1.69624e+07	7.04779e+06	6.02258e+06	1.13898e+07	7.74261e+06	4.68722e+06	4.62561e+06
ID_101_POS	Bethanidine	C10 H15 N3	177.126	5.616	Positive	1.23259e+06	1.15618e+06	1.25356e+06	1.01552e+06	1.32453e+06	1.26761e+06	1.34635e+06	1.10683e+06	7.10318e+06	8.24594e+06	7.14744e+06	7.02509e+06	7.05976e+06	6.22237e+06	7.08227e+06	7.17306e+06	8.31552e+06	7.89384e+06	1.18395e+07	9.08699e+06	9.27662e+06	9.25694e+06	8.37274e+06	8.39519e+06	7.03237e+06	8.95439e+06	9.928e+06	1.15724e+07	9.47847e+06	7.6981e+06	9.19524e+06	1.23941e+07	7.72789e+06	9.23682e+06	7.23472e+06	9.38176e+06	9.51242e+06	8.52203e+06	5.97972e+06	5.46147e+06	5.26132e+06	3.8759e+06	5.48388e+06	5.68012e+06
ID_724_POS	Unknown531	C7 H19 N8 O P	262.141	5.637	Positive	1.24845e+06	1.50709e+06	958193	1.03867e+06	1.65465e+06	1.12422e+06	1.66986e+06	1.16307e+06	4.31446e+06	3.29437e+06	4.3691e+06	4.0251e+06	3.74136e+06	3.0608e+06	3.02589e+06	3.66202e+06	4.05547e+06	3.0469e+06	5.49106e+06	4.35545e+06	4.62431e+06	4.8773e+06	5.56261e+06	3.85516e+06	5.08545e+06	2.47267e+06	4.43646e+06	4.23265e+06	3.09406e+06	4.84541e+06	4.21354e+06	4.36469e+06	4.88951e+06	4.24803e+06	3.17095e+06	4.05473e+06	2.15238e+06	4.08231e+06	4.24721e+06	4.44383e+06	4.03192e+06	4.31012e+06	3.46303e+06	3.09427e+06
ID_751_POS	Unknown556	C13 H25 N5 O4	315.189	5.639	Positive	4.32428e+06	4.97565e+06	6.61639e+06	6.39551e+06	6.45281e+06	6.06859e+06	6.63627e+06	5.81712e+06	1.98313e+07	1.31801e+07	1.88426e+07	1.74648e+07	1.71716e+07	1.68978e+07	1.7956e+07	1.65527e+07	1.6835e+07	1.56124e+07	2.4668e+07	1.41563e+07	2.32211e+07	1.34623e+07	2.09931e+07	2.44087e+07	1.98522e+07	2.051e+07	1.47811e+07	1.92954e+07	1.65983e+07	2.16328e+07	1.87808e+07	2.06221e+07	1.91245e+07	1.81307e+07	1.59324e+07	1.96585e+07	1.29365e+07	1.51788e+07	1.66207e+07	1.94357e+07	1.84396e+07	1.36579e+07	1.90499e+07	1.85011e+07
ID_149_POS	L-gamma-Glutamyl-L-leucine	C11 H20 N2 O5	260.137	5.73	Positive	53287.2	54853.1	115322	108390	77774.3	103484	172504	301934	1.21725e+06	1.21194e+06	1.54534e+06	1.17981e+06	1.18168e+06	1.02969e+06	1.34469e+06	1.08482e+06	1.06363e+06	1.16062e+06	2.15951e+06	1.07542e+06	1.29542e+06	1.25381e+06	1.12391e+06	823479	855026	1.10994e+06	3.20216e+06	4.26075e+06	2.27264e+06	763943	1.6767e+06	3.83868e+06	1.33645e+06	1.66813e+06	726562	1.35316e+06	1.76774e+06	912521	1.30046e+06	637212	1.12137e+06	746591	885837	1.01052e+06
ID_382_POS	Unknown223	C16 H25 N5 O4 S	383.161	5.737	Positive	96069.5	98892.6	100422	195412	104772	125897	112370	107648	722831	622938	606080	662450	840422	841229	927125	1.31018e+06	1.09178e+06	703214	941950	662693	665307	813252	772502	590140	930739	350365	514483	1.30763e+06	1.11422e+06	558991	693167	827890	514247	1.74861e+06	744895	742779	2.90739e+06	634296	1.25567e+06	600299	381254	683751	656291	1.32411e+06
ID_845_POS	UQ1000000	C6 H6 O3	126.032	5.751	Positive	1.0491e+06	1.04092e+06	1.17254e+06	195206	1.26335e+06	1.10178e+06	1.33263e+06	1.31794e+06	8.36439e+06	6.61196e+06	8.31258e+06	7.59396e+06	6.9875e+06	4.54036e+06	6.83684e+06	8.58003e+06	5.85141e+06	6.37703e+06	1.39345e+07	9.37917e+06	1.01574e+07	6.58371e+06	5.81429e+06	3.44451e+06	4.2672e+06	5.41265e+06	2.02703e+07	2.29397e+07	1.61111e+07	3.34601e+06	1.27595e+07	2.33231e+07	8.73509e+06	1.20621e+07	5.02691e+06	1.00466e+07	8.7726e+06	7.28813e+06	7.80123e+06	5.32506e+06	5.35063e+06	3.08955e+06	3.85229e+06	2.57487e+06
ID_308_POS	Unknown157		220.57	5.788	Positive	87678.5	105495	102203	189779	102616	134624	107138	106031	1.39029e+06	1.36291e+06	1.38167e+06	1.42264e+06	1.75329e+06	1.05227e+06	987740	1.48397e+06	1.43892e+06	1.43558e+06	3.17102e+06	1.64232e+06	1.67234e+06	1.07635e+06	1.037e+06	763504	954029	766494	4.20975e+06	5.88516e+06	2.89508e+06	481887	1.56828e+06	3.97617e+06	1.41559e+06	2.37545e+06	710212	1.59768e+06	112402	607169	1.81249e+06	1.17985e+06	2.08225e+06	1.11754e+06	1.13595e+06	1.07511e+06
ID_299_POS	Unknown149	C13 H14 N2 O6	294.086	5.797	Positive	53920.6	61483.1	55717.8	105610	61313.7	81402.9	65392.1	64978.1	1.02134e+06	1.10988e+06	835171	951881	1.05956e+06	470453	825795	879955	797520	585139	1.84305e+06	1.02323e+06	1.01327e+06	689593	764689	400960	536936	452148	2.59021e+06	3.67148e+06	1.87601e+06	401064	1.20047e+06	3.16711e+06	1.00408e+06	1.59684e+06	517290	1.01142e+06	64431.6	399772	1.28094e+06	725903	1.25736e+06	670847	672741	613153
ID_312_POS	Unknown160	C15 H25 N9 O P2 S	441.139	5.8	Positive	101908	116201	108259	199599	115881	153849	123589	130987	1.61635e+06	1.60071e+06	1.64569e+06	1.59686e+06	2.03695e+06	1.05227e+06	1.13204e+06	1.7096e+06	1.55543e+06	1.58264e+06	3.39429e+06	1.90867e+06	1.7713e+06	1.18878e+06	1.20268e+06	875180	988747	609181	4.73096e+06	6.53268e+06	2.89618e+06	575538	1.77245e+06	4.62766e+06	1.57116e+06	2.38279e+06	784095	1.76825e+06	121774	636700	1.98972e+06	1.39946e+06	2.33477e+06	1.20891e+06	1.28211e+06	1.07511e+06
ID_665_POS	Unknown479	C17 H27 N4 P3	380.145	5.814	Positive	702820	720857	707160	921422	1.02237e+06	1.65977e+06	707939	612082	2.62362e+06	2.90022e+06	2.71729e+06	2.05004e+06	2.74413e+06	2.14751e+06	2.34822e+06	2.98807e+06	2.14244e+06	1.72159e+06	3.98244e+06	8.70164e+06	4.20957e+06	3.3229e+06	1.10729e+07	3.58934e+06	4.12647e+06	1.55427e+06	2.74304e+06	1.86884e+06	7.03571e+06	2.61615e+06	2.49413e+06	4.33285e+06	7.19105e+06	2.7071e+06	3.18893e+06	4.44385e+06	4.99078e+06	2.95223e+06	3.13363e+06	3.46521e+06	5.14521e+06	3.99691e+06	1.42691e+06	2.44721e+06
ID_581_POS	Unknown402		306.168	5.846	Positive	1.06454e+06	752021	473968	589342	983057	1.00991e+06	1.3873e+06	891382	3.48326e+06	3.47996e+06	3.71751e+06	2.82281e+06	3.5097e+06	2.41966e+06	2.41364e+06	3.32847e+06	3.14066e+06	2.92148e+06	4.54085e+06	4.29436e+06	3.79234e+06	3.75413e+06	4.33796e+06	5.29783e+06	4.33119e+06	2.38662e+06	3.47661e+06	2.98141e+06	2.92096e+06	3.45455e+06	2.19426e+06	3.76489e+06	5.95982e+06	2.72144e+06	2.49011e+06	3.91778e+06	2.49036e+06	3.61935e+06	3.70407e+06	4.31493e+06	4.44367e+06	4.83234e+06	2.86807e+06	3.5104e+06
ID_714_POS	Unknown522	C15 H29 N5 O5	359.215	5.859	Positive	7.65152e+06	5.81277e+06	5.9781e+06	7.39228e+06	6.33651e+06	6.01376e+06	6.9566e+06	5.54954e+06	7.80131e+06	3.38976e+07	1.49346e+07	4.77701e+06	1.82375e+07	2.19066e+07	1.43351e+07	1.4922e+07	2.30667e+07	1.75118e+07	9.25233e+06	9.23437e+06	2.41507e+07	5.92127e+06	1.96371e+07	2.10864e+07	2.07494e+07	1.64153e+07	2.26784e+07	1.56946e+07	1.41812e+07	1.78325e+07	1.69839e+07	1.82489e+07	1.97449e+07	1.46229e+07	1.23667e+07	1.5813e+07	6.65026e+06	1.68856e+07	6.55214e+06	8.42815e+06	8.17847e+06	1.87561e+07	1.79716e+07	1.85341e+07
ID_64_POS	5-({[5-(tert-Butyl)-4H-1,2,4-triazol-3-yl]thio}methyl)-3-[3-(1H-pyrrol-1-yl)phenyl]-1,2,4-oxadiazole	C19 H20 N6 O S	380.145	5.877	Positive	1.51605e+06	1.72581e+06	2.11374e+06	2.23384e+06	3.19014e+06	2.44684e+06	3.52383e+06	2.82551e+06	7.63892e+06	8.76649e+06	7.68565e+06	8.85131e+06	5.83274e+06	6.8612e+06	7.03016e+06	1.20272e+07	6.00577e+06	6.60419e+06	1.09157e+07	8.70164e+06	8.41889e+06	8.19755e+06	1.10729e+07	1.15883e+07	1.01465e+07	5.63474e+06	8.70635e+06	7.99011e+06	7.03571e+06	6.31088e+06	9.64524e+06	4.33285e+06	1.38559e+07	8.15493e+06	5.10359e+06	1.33268e+07	4.99078e+06	7.82404e+06	9.45811e+06	7.63395e+06	9.69661e+06	9.75308e+06	8.39741e+06	9.4128e+06
ID_40_POS	2-methylbutyrylcarnitine	C12 H23 N O4	245.163	5.891	Positive	355138	222087	164726	229370	153904	203678	159350	278630	9.07685e+07	9.18283e+07	1.0346e+08	9.00122e+07	8.55068e+07	7.61846e+07	9.04594e+07	8.90502e+07	7.921e+07	8.13164e+07	1.9585e+08	1.51996e+08	1.60271e+08	1.57963e+08	1.7239e+08	1.75172e+08	1.61774e+08	1.32542e+08	1.34351e+08	1.45708e+08	1.10547e+08	1.25902e+08	1.68633e+08	1.61488e+08	1.51604e+08	1.64782e+08	1.23531e+08	1.37959e+08	1.49336e+08	1.25278e+08	6.40993e+07	4.37005e+07	4.77089e+07	4.87165e+07	4.6398e+07	4.1768e+07
ID_651_POS	Unknown466		125.587	5.891	Positive	1.87076e+06	1.99555e+06	1.622e+06	1.87461e+06	1.96425e+06	2.12285e+06	1.75454e+06	1.98643e+06	4.2991e+06	4.67193e+06	3.89162e+06	4.79158e+06	4.7308e+06	4.81107e+06	5.61087e+06	6.29205e+06	6.0105e+06	5.55209e+06	5.79504e+06	3.72456e+06	4.34338e+06	5.19433e+06	5.84427e+06	7.15332e+06	6.49995e+06	3.50099e+06	5.39541e+06	4.94078e+06	4.29773e+06	5.23667e+06	4.24439e+06	6.0128e+06	4.97902e+06	4.26736e+06	3.67102e+06	4.66938e+06	5.02375e+06	5.85557e+06	5.4893e+06	7.64766e+06	5.52881e+06	5.36469e+06	5.51745e+06	6.51655e+06
ID_650_POS	Unknown465	C6 H22 N9 P	251.175	5.892	Positive	1.87076e+06	1.99555e+06	1.70879e+06	1.87461e+06	1.96425e+06	2.11355e+06	1.87875e+06	1.98643e+06	4.07608e+06	4.41723e+06	3.76463e+06	4.49274e+06	4.35515e+06	4.87418e+06	5.8895e+06	6.80949e+06	6.10446e+06	5.91028e+06	5.84582e+06	3.72511e+06	4.16587e+06	4.74324e+06	5.38028e+06	6.35416e+06	6.41041e+06	3.59078e+06	5.58655e+06	5.09411e+06	4.30004e+06	5.13521e+06	4.09169e+06	5.86592e+06	5.37639e+06	5.08684e+06	3.71485e+06	4.91064e+06	4.90638e+06	6.02291e+06	5.4194e+06	6.79395e+06	6.01584e+06	5.52389e+06	5.94285e+06	6.72647e+06
ID_646_POS	Unknown461	C14 H35 N7 P2 S2	427.188	5.922	Positive	178079	192188	170529	278683	180169	181553	181554	181459	449855	385966	447492	676207	723424	547261	409283	1.06986e+06	933533	685001	965221	364872	492616	584968	676857	555128	291051	337298	209866	1.03855e+06	1.10002e+06	391912	378183	630190	187479	1.17894e+06	601223	498730	2.58202e+06	481523	750282	285483	302578	409192	468046	1.16903e+06
ID_217_POS	pyritinol	C16 H20 N2 O4 S2	368.086	5.94	Positive	101927	103233	98553.6	163894	93312.7	91005.3	87711.2	158723	1.39956e+07	1.47538e+07	1.38386e+07	1.46226e+07	1.37373e+07	1.31934e+07	1.5017e+07	1.45059e+07	1.52858e+07	1.67877e+07	2.08716e+07	1.56364e+07	1.99255e+07	1.59677e+07	1.77266e+07	1.92229e+07	1.72312e+07	1.82879e+07	1.50027e+07	1.66625e+07	1.23716e+07	1.85303e+07	1.56823e+07	1.92304e+07	1.88891e+07	1.17856e+07	1.16669e+07	1.90263e+07	2.95403e+07	1.54884e+07	1.0165e+07	1.01954e+07	9.49054e+06	9.81139e+06	1.10852e+07	1.1643e+07
ID_695_POS	Unknown505	C13 H38 N9 O5 P	431.273	6.007	Positive	415121	607159	539857	567271	496077	604716	611494	496908	1.36325e+06	1.14095e+06	1.35532e+06	1.62724e+06	1.73843e+06	1.32587e+06	1.72889e+06	1.89684e+06	2.08376e+06	1.65579e+06	1.33792e+06	990591	1.80431e+06	1.65574e+06	1.56065e+06	2.18324e+06	1.7175e+06	1.38013e+06	1.78307e+06	1.33302e+06	1.40451e+06	1.84422e+06	1.65959e+06	1.38872e+06	1.52661e+06	1.7337e+06	1.4009e+06	1.4553e+06	827414	1.56903e+06	1.37673e+06	1.70064e+06	1.89254e+06	2.08502e+06	1.6502e+06	1.98957e+06
ID_165_POS	N-(2-{4-[5-(Acetylamino)-1H-benzimidazol-2-yl]phenyl}-1H-benzimidazol-5-yl)acetamide	C24 H20 N6 O2	424.171	6.01	Positive	1.78642e+06	2.59259e+06	1.80586e+06	1.74154e+06	2.0297e+06	1.49725e+06	2.12856e+06	1.91213e+06	6.44434e+06	6.01864e+06	6.66021e+06	5.6871e+06	6.54496e+06	3.86397e+06	5.76189e+06	7.61122e+06	7.19814e+06	4.37925e+06	9.11237e+06	7.78832e+06	9.81217e+06	7.26847e+06	9.61743e+06	1.16805e+07	7.77248e+06	4.75711e+06	7.15312e+06	6.15154e+06	5.47121e+06	6.99066e+06	6.72811e+06	5.729e+06	7.02858e+06	8.28996e+06	5.64586e+06	6.86892e+06	5.19987e+06	7.66178e+06	7.44239e+06	7.6278e+06	6.91789e+06	9.29906e+06	5.15417e+06	8.42972e+06
ID_166_POS	N-(2-{4-[5-(Acetylamino)-1H-benzimidazol-2-yl]phenyl}-1H-benzimidazol-5-yl)acetamide	C24 H20 N6 O2	392.144	6.01	Positive	2.411e+06	3.22317e+06	2.30899e+06	2.17482e+06	2.49148e+06	2.02884e+06	2.76547e+06	2.447e+06	6.90041e+06	6.43336e+06	7.15066e+06	6.07767e+06	6.87498e+06	4.15151e+06	6.21266e+06	8.16185e+06	7.78454e+06	4.73526e+06	9.58396e+06	8.24534e+06	1.04048e+07	7.84825e+06	1.01747e+07	1.23791e+07	8.34007e+06	5.26878e+06	7.72423e+06	6.57599e+06	5.87682e+06	7.57025e+06	7.18304e+06	6.10386e+06	7.57439e+06	8.94059e+06	6.0248e+06	7.21937e+06	5.65227e+06	8.26438e+06	7.9285e+06	8.15502e+06	7.41193e+06	9.81872e+06	5.68587e+06	8.94078e+06
ID_699_POS	Unknown509	C14 H28 N6 O8	408.197	6.014	Positive	1.08628e+06	1.18438e+06	1.30552e+06	1.43222e+06	898998	1.79582e+06	1.01033e+06	1.05609e+06	3.85627e+06	3.69255e+06	4.05473e+06	3.63944e+06	3.62671e+06	3.11417e+06	3.64289e+06	3.6138e+06	3.92223e+06	3.51162e+06	4.96414e+06	4.11269e+06	4.85512e+06	4.50559e+06	4.50633e+06	5.71818e+06	4.84054e+06	4.53065e+06	4.66e+06	4.36735e+06	4.02505e+06	7.05828e+06	3.99817e+06	3.81057e+06	3.7765e+06	3.24403e+06	4.5033e+06	4.19099e+06	2.56623e+06	4.04193e+06	3.63732e+06	3.97748e+06	4.00971e+06	3.73207e+06	4.0861e+06	4.35187e+06
ID_597_POS	Unknown417	C16 H30 O8	350.194	6.032	Positive	1.08592e+06	1.43955e+06	1.09269e+06	707655	1.52015e+06	1.00201e+06	1.15395e+06	1.21761e+06	4.3548e+06	4.79734e+06	5.46596e+06	3.53629e+06	4.00541e+06	3.24796e+06	4.2476e+06	3.80514e+06	3.73247e+06	3.60008e+06	5.82358e+06	5.17187e+06	6.51459e+06	4.95511e+06	5.58838e+06	6.52041e+06	5.77093e+06	3.50554e+06	4.51789e+06	3.82214e+06	3.72825e+06	4.77318e+06	5.03832e+06	4.26267e+06	4.73202e+06	4.2161e+06	2.19258e+06	4.85243e+06	3.05188e+06	4.32902e+06	4.11009e+06	6.0072e+06	4.84634e+06	5.05061e+06	3.98059e+06	6.01346e+06
ID_726_POS	Unknown533	C19 H36 N2 O7 S2	468.197	6.184	Positive	2.60802e+06	3.4625e+06	2.7295e+06	2.98983e+06	3.77496e+06	2.59273e+06	3.219e+06	3.7013e+06	9.33937e+06	6.98132e+06	8.28876e+06	9.12252e+06	8.25887e+06	6.52703e+06	1.12857e+07	1.05189e+07	6.33722e+06	5.84542e+06	1.12199e+07	7.54828e+06	1.11377e+07	8.00924e+06	1.17431e+07	1.2272e+07	1.03457e+07	5.04559e+06	1.03744e+07	6.3414e+06	8.23462e+06	9.97244e+06	8.37786e+06	1.09097e+07	8.0041e+06	8.90803e+06	9.92836e+06	1.01688e+07	8.78965e+06	1.022e+07	9.38823e+06	1.03212e+07	1.27274e+07	9.70653e+06	9.29515e+06	9.17934e+06
ID_460_POS	Unknown294	C13 H38 N9 O6 P	447.268	6.189	Positive	2.77827e+06	1.52831e+06	1.50202e+06	986335	3.23186e+06	1.30367e+06	2.43319e+06	2.85807e+06	8.17542e+06	8.05292e+06	9.84978e+06	7.6181e+06	1.16562e+07	1.12382e+07	1.34561e+07	9.56014e+06	7.98283e+06	1.11903e+07	1.5679e+07	1.51692e+07	1.14809e+07	1.14556e+07	1.08153e+07	1.63602e+07	1.22201e+07	9.39495e+06	1.21874e+07	1.27968e+07	1.01602e+07	1.3822e+07	1.42023e+07	1.18911e+07	1.26447e+07	6.77428e+06	8.55234e+06	1.38205e+07	7.3072e+06	1.48128e+07	9.79515e+06	1.26509e+07	1.67123e+07	1.45154e+07	1.34655e+07	8.9618e+06
ID_549_POS	Unknown374	C18 H33 N5 O6	415.241	6.194	Positive	3.51642e+06	2.78355e+06	2.36178e+06	1.6012e+06	3.93344e+06	1.91175e+06	3.14537e+06	3.69925e+06	8.94517e+06	8.68023e+06	1.0591e+07	8.57275e+06	1.22913e+07	1.17241e+07	1.38577e+07	1.06017e+07	8.7673e+06	1.19374e+07	1.63776e+07	1.566e+07	1.25142e+07	1.21344e+07	1.20741e+07	1.72314e+07	1.27879e+07	1.02214e+07	1.29858e+07	1.38306e+07	1.06367e+07	1.46731e+07	1.47212e+07	1.34236e+07	1.35423e+07	7.30136e+06	9.20943e+06	1.47856e+07	7.98213e+06	1.58694e+07	1.07363e+07	1.34526e+07	1.74225e+07	1.54116e+07	1.45551e+07	1.00915e+07
ID_457_POS	Unknown291	C31 H55 N3 O2 P2 S	595.351	6.281	Positive	97017.1	93746.9	75120.4	117414	81391.5	85045.4	76511.4	80119.1	575310	643500	464920	380937	299131	441687	662798	399147	678983	531177	583617	579928	272683	519916	400184	372839	381438	872495	725458	700908	349353	861708	912442	929080	689859	641243	548650	492310	1.03181e+06	372617	298801	154703	145488	247490	440410	435387
ID_658_POS	Unknown472	C17 H46 N9 O7 P	519.325	6.333	Positive	267406	151368	339139	272770	449357	546903	406683	396928	728349	889047	872607	1.14944e+06	962181	1.14135e+06	1.3329e+06	1.32302e+06	1.41439e+06	952519	1.10656e+06	1.00468e+06	1.31243e+06	996295	1.23654e+06	1.05072e+06	968197	871905	1.09143e+06	1.47008e+06	964420	1.24895e+06	713739	1.14274e+06	1.11593e+06	634135	1.09368e+06	1.40514e+06	631579	1.1239e+06	1.1931e+06	1.65956e+06	1.14279e+06	1.23816e+06	1.49021e+06	1.24772e+06
ID_167_POS	N-(5-{5-[(2S)-1-(1-Acetyl-4-piperidinyl)-2-pyrrolidinyl]-1,2,4-oxadiazol-3-yl}-2-pyridinyl)-4-methoxybenzamide	C26 H30 N6 O4	512.223	6.336	Positive	1.79041e+06	1.89384e+06	1.69696e+06	1.2664e+06	1.94518e+06	1.351e+06	1.51295e+06	1.5287e+06	5.60156e+06	6.33492e+06	6.55717e+06	6.03722e+06	5.9005e+06	4.66267e+06	5.56298e+06	6.34194e+06	5.64076e+06	5.5571e+06	7.63178e+06	5.28135e+06	6.96984e+06	7.11091e+06	7.4455e+06	7.67726e+06	8.66173e+06	3.785e+06	7.35437e+06	6.49739e+06	4.76338e+06	7.08604e+06	4.17392e+06	5.82591e+06	8.28341e+06	6.18783e+06	6.01027e+06	8.47978e+06	5.39444e+06	9.50523e+06	7.60156e+06	8.10803e+06	8.33563e+06	7.43192e+06	5.33341e+06	6.06472e+06
ID_565_POS	Unknown389	C20 H43 N4 O4 P3	496.249	6.34	Positive	591981	1.06177e+06	918838	359414	661319	517262	688438	665421	3.39261e+06	3.21795e+06	2.5996e+06	2.57376e+06	2.62511e+06	2.53113e+06	2.51652e+06	2.08776e+06	2.54802e+06	2.80686e+06	3.86493e+06	2.39387e+06	3.21794e+06	3.15419e+06	3.56263e+06	3.72973e+06	3.91985e+06	3.07617e+06	3.87284e+06	3.02173e+06	2.32053e+06	3.62092e+06	2.24029e+06	4.05273e+06	2.74957e+06	2.74053e+06	2.10489e+06	4.40706e+06	2.3269e+06	3.23892e+06	2.4229e+06	3.9052e+06	2.62031e+06	2.97986e+06	3.14536e+06	2.94164e+06
ID_671_POS	Unknown484	C24 H45 N O7 S	491.294	6.342	Positive	3.07718e+06	3.3471e+06	3.78301e+06	3.11796e+06	3.71394e+06	3.53349e+06	3.02534e+06	3.6706e+06	1.15183e+07	1.1096e+07	9.12775e+06	1.16112e+07	1.09515e+07	1.37669e+07	1.17891e+07	1.14449e+07	9.30602e+06	8.90943e+06	1.52909e+07	9.75394e+06	1.34631e+07	1.30897e+07	1.36913e+07	1.43697e+07	1.45082e+07	1.17763e+07	1.31382e+07	1.28176e+07	8.91975e+06	1.40144e+07	1.13991e+07	1.23707e+07	1.25997e+07	1.10151e+07	9.60245e+06	1.2944e+07	9.25277e+06	1.19762e+07	1.1602e+07	1.34944e+07	1.20714e+07	1.23294e+07	1.20065e+07	1.06598e+07
ID_493_POS	Unknown323	C31 H35 P	438.246	6.345	Positive	427210	578168	468163	698383	704875	584058	443092	602777	3.30654e+06	3.32792e+06	2.45971e+06	1.84044e+06	2.80021e+06	2.08867e+06	2.69878e+06	2.58786e+06	2.12959e+06	2.26103e+06	4.40935e+06	3.14384e+06	3.69599e+06	2.89965e+06	3.62755e+06	2.86773e+06	3.70606e+06	2.14553e+06	3.5748e+06	2.78766e+06	2.40907e+06	2.8827e+06	2.27295e+06	3.5808e+06	3.38678e+06	2.40788e+06	1.91739e+06	2.8448e+06	1.91498e+06	3.1707e+06	2.55e+06	3.38732e+06	3.34566e+06	2.57399e+06	1.97375e+06	3.00061e+06
ID_350_POS	Unknown195	C18 H45 N9 O5 P2	529.304	6.369	Positive	171076	194975	169259	229943	142896	195393	142888	163566	1.20361e+06	1.17826e+06	1.11836e+06	1.52669e+06	1.49196e+06	1.8263e+06	1.84648e+06	1.98958e+06	1.84194e+06	1.64307e+06	2.15107e+06	825529	1.10613e+06	1.55714e+06	1.21884e+06	1.31787e+06	1.03734e+06	1.57011e+06	1.04889e+06	2.0093e+06	1.94293e+06	606872	958194	1.80665e+06	934702	2.65311e+06	866124	1.23874e+06	4.76791e+06	924042	1.77796e+06	1.11136e+06	750571	1.05914e+06	1.23367e+06	1.85202e+06
ID_137_POS	hexahydro-2-oxo-1h-thieno(3,4-d)imidazole-4-pentanoic acid	C10 H16 N2 O3 S	244.088	6.443	Positive	80621	90945.6	86126.6	141654	87733.7	98108.8	103316	89233.4	1.39317e+06	1.36509e+06	1.25292e+06	1.03013e+06	1.28343e+06	873272	891947	1.28503e+06	1.07291e+06	888218	2.40204e+06	1.69006e+06	1.51301e+06	1.24601e+06	1.26241e+06	1.10693e+06	1.13676e+06	1.18538e+06	4.38654e+06	4.44895e+06	2.6624e+06	823797	1.57542e+06	3.54465e+06	1.29056e+06	2.04793e+06	778129	1.21705e+06	1.1181e+06	1.02933e+06	1.09386e+06	785337	1.04591e+06	875008	891639	727620
ID_583_POS	Unknown404	C31 H42 O5 P2	556.249	6.474	Positive	944797	1.20976e+06	1.1884e+06	751445	831035	698792	1.23868e+06	1.20287e+06	3.41322e+06	2.72215e+06	1.58378e+06	3.0382e+06	3.69803e+06	2.08751e+06	3.69768e+06	3.50376e+06	4.03296e+06	3.42091e+06	4.05281e+06	3.25206e+06	3.88334e+06	4.16743e+06	5.71345e+06	3.82111e+06	5.84434e+06	2.99957e+06	5.72827e+06	2.90992e+06	3.80775e+06	3.57078e+06	3.69407e+06	4.58783e+06	4.14644e+06	3.91808e+06	3.33477e+06	4.94372e+06	3.786e+06	5.12639e+06	4.30499e+06	4.32245e+06	4.66195e+06	5.97077e+06	4.01028e+06	3.67996e+06
ID_531_POS	Unknown358	C23 H48 O4 P2 S	482.273	6.476	Positive	351256	300115	281674	758563	313508	240617	642605	343567	2.25397e+06	1.62776e+06	1.65013e+06	1.6358e+06	2.0127e+06	931943	1.13284e+06	1.58997e+06	1.30614e+06	1.76639e+06	2.85573e+06	2.35957e+06	2.56646e+06	2.38622e+06	2.76373e+06	2.8304e+06	2.55694e+06	1.29409e+06	2.137e+06	1.58859e+06	2.25602e+06	1.67139e+06	1.49403e+06	2.13634e+06	2.01505e+06	1.33467e+06	1.29789e+06	1.94125e+06	1.31503e+06	1.74861e+06	1.68745e+06	1.90204e+06	1.89583e+06	2.51967e+06	1.87889e+06	1.90594e+06
ID_661_POS	Unknown475	C23 H45 N5 O9	535.32	6.477	Positive	1.88465e+06	2.11989e+06	1.9723e+06	2.59703e+06	1.72229e+06	1.75391e+06	2.49856e+06	2.29691e+06	7.25405e+06	6.82879e+06	6.58665e+06	6.04062e+06	6.57944e+06	5.54616e+06	6.56664e+06	6.14973e+06	6.52042e+06	5.64475e+06	8.49316e+06	7.30058e+06	8.13091e+06	8.29163e+06	8.09045e+06	8.65242e+06	6.96885e+06	7.36827e+06	8.7164e+06	7.41791e+06	7.08452e+06	7.69471e+06	7.12471e+06	6.53843e+06	7.29698e+06	5.57935e+06	5.69681e+06	6.69688e+06	4.40376e+06	6.37598e+06	7.02624e+06	7.62342e+06	7.75115e+06	8.52224e+06	8.00161e+06	8.49171e+06
ID_813_POS	Unknown70	C23 H43 N7 O5 S	529.304	6.477	Positive	296297	307632	269465	377052	284208	273189	280927	292481	5.8932e+06	6.46212e+06	6.29612e+06	6.45268e+06	7.00715e+06	8.70238e+06	8.37406e+06	1.06065e+07	1.16416e+07	1.03642e+07	1.20828e+07	7.2052e+06	7.74453e+06	9.35917e+06	9.60009e+06	8.03173e+06	8.44717e+06	1.06848e+07	8.43759e+06	1.16915e+07	9.85379e+06	6.51547e+06	6.47011e+06	8.85815e+06	5.16927e+06	1.22888e+07	5.69843e+06	8.31487e+06	2.6528e+07	6.33337e+06	9.09102e+06	4.63483e+06	4.91262e+06	5.50084e+06	8.07475e+06	8.92819e+06
ID_550_POS	Unknown375	C18 H43 N10 O3 P3	540.275	6.478	Positive	408481	501447	302969	513828	310931	341643	300092	340632	1.62681e+06	1.78118e+06	1.74381e+06	1.31656e+06	1.77065e+06	1.16222e+06	1.41095e+06	1.16692e+06	1.70428e+06	1.97713e+06	2.0449e+06	1.45862e+06	1.65163e+06	2.02308e+06	1.86379e+06	2.08285e+06	1.86672e+06	1.95402e+06	2.34613e+06	1.70352e+06	1.4079e+06	2.22779e+06	1.38246e+06	2.05532e+06	1.63144e+06	1.15757e+06	1.36228e+06	1.6825e+06	909440	1.70834e+06	1.40052e+06	1.58613e+06	1.6993e+06	1.94249e+06	2.17979e+06	1.7046e+06
ID_60_POS	4-Acetamidobenzoic acid	C9 H9 N O3	179.058	6.483	Positive	148636	154322	135176	189146	142572	135919	140926	146722	1.04343e+07	8.36617e+06	9.80952e+06	8.3371e+06	7.6028e+06	5.81029e+06	7.38777e+06	7.44399e+06	7.03304e+06	6.31077e+06	1.51438e+07	8.43572e+06	7.7953e+06	7.83694e+06	6.93477e+06	3.81036e+06	4.70405e+06	6.6737e+06	2.33774e+07	2.71893e+07	1.89136e+07	3.86499e+06	9.41061e+06	2.45339e+07	7.85708e+06	1.3212e+07	5.12218e+06	7.16373e+06	6.53935e+06	4.39877e+06	9.34399e+06	5.66768e+06	8.65885e+06	4.99468e+06	7.41225e+06	5.55244e+06
ID_255_POS	Unknown109	C14 H22 N2 O4 S	314.13	6.527	Positive	183613	193309	177100	233202	194193	192284	169814	189556	4.0473e+06	4.40409e+06	3.80055e+06	3.30071e+06	4.74449e+06	2.97782e+06	3.83903e+06	4.10033e+06	3.5399e+06	4.12728e+06	9.94913e+06	5.16832e+06	5.94879e+06	4.59966e+06	5.4047e+06	4.93462e+06	4.6252e+06	4.97808e+06	1.30403e+07	1.13298e+07	3.72963e+06	4.05953e+06	5.92017e+06	1.21331e+07	6.07398e+06	2.96875e+06	3.00634e+06	6.19241e+06	2.89006e+06	5.11287e+06	3.28573e+06	2.07784e+06	4.73799e+06	3.09259e+06	2.14413e+06	1.42115e+06
ID_764_POS	Unknown568	C10 H30 N7 O11 P	455.172	6.56	Positive	166365	183793	178427	258482	183989	237747	180041	212308	684305	724917	515321	825530	471219	1.14835e+06	664493	971047	718719	361445	1.28628e+06	728766	594976	802203	628073	374476	565688	539260	1.95652e+06	4.33884e+06	2.09327e+06	354628	862468	2.75409e+06	411750	1.56051e+06	524279	565753	1.33485e+06	423845	678591	658764	600022	363865	769594	900721
ID_717_POS	Unknown525		227.586	6.561	Positive	145862	161143	146053	226627	161314	208447	157853	154151	684305	724917	515321	776238	471219	1.00682e+06	664493	971047	718719	316909	1.28628e+06	728766	594976	802203	582152	374476	495979	539260	1.92248e+06	4.40944e+06	2.11518e+06	335443	862468	2.72531e+06	411750	1.56288e+06	496045	566336	1.33485e+06	387139	678591	658764	560893	334755	769594	845153
ID_501_POS	Unknown330	C30 H36 N10 O2 S	600.276	6.601	Positive	406801	425093	549888	278745	250725	188669	523237	549211	2.06864e+06	1.67689e+06	2.48262e+06	2.01562e+06	1.68993e+06	954093	1.60006e+06	1.48315e+06	2.28812e+06	1.45258e+06	2.72349e+06	1.96848e+06	2.06979e+06	1.90595e+06	2.7484e+06	1.83578e+06	2.55673e+06	1.52924e+06	1.96306e+06	1.53379e+06	1.82865e+06	1.79589e+06	1.80253e+06	1.97038e+06	2.13692e+06	1.56888e+06	1.45029e+06	2.27276e+06	1.43194e+06	2.74817e+06	1.8723e+06	2.88999e+06	2.20379e+06	2.24024e+06	2.15666e+06	2.00388e+06
ID_151_POS	L-Hexanoylcarnitine	C13 H25 N O4	259.178	6.628	Positive	105816	100567	95089.4	150390	103752	106950	95259.5	106774	5.64125e+06	5.82019e+06	5.96977e+06	4.9609e+06	4.55696e+06	4.51395e+06	5.10277e+06	5.16176e+06	4.95497e+06	4.85177e+06	8.01979e+06	8.62823e+06	8.72645e+06	8.48487e+06	8.53807e+06	9.13989e+06	8.1137e+06	8.14093e+06	9.22896e+06	6.28366e+06	6.18384e+06	8.90574e+06	7.66944e+06	8.47045e+06	8.31332e+06	7.11128e+06	4.63541e+06	6.87032e+06	5.25509e+06	6.95698e+06	2.51775e+06	3.17008e+06	3.94441e+06	2.82524e+06	1.27832e+06	3.26599e+06
ID_790_POS	Unknown591	C33 H50 N5 O7 P3 S3	817.208	6.668	Positive	133511	128979	143607	177020	136726	138708	129572	141434	460416	287875	287237	228945	356986	223619	173871	132595	156197	144424	2.0018e+06	1.11852e+06	1.00089e+06	508792	778355	384308	405672	481856	2.77274e+06	2.19808e+06	608432	690206	975741	2.67876e+06	786948	354040	255552	927245	203223	451481	253096	141646	308163	170221	167570	184555
ID_469_POS	Unknown301		623.372	6.707	Positive	469426	567153	237833	708663	169623	1.15561e+06	277117	448121	2.944e+06	1.97836e+06	2.17284e+06	1.67535e+06	2.04619e+06	1.99169e+06	2.62869e+06	1.53978e+06	2.29882e+06	2.5522e+06	3.06215e+06	2.42381e+06	2.25819e+06	1.73471e+06	2.94059e+06	2.82826e+06	2.46923e+06	2.23581e+06	2.07977e+06	2.12342e+06	2.16946e+06	2.92815e+06	1.80554e+06	3.09163e+06	2.29755e+06	2.30565e+06	1.55673e+06	2.38815e+06	2.19784e+06	2.57265e+06	2.71321e+06	2.9242e+06	3.21403e+06	4.05435e+06	2.85819e+06	3.1115e+06
ID_440_POS	Unknown276	C7 H21 N3 O4 P2 S	305.073	6.719	Positive	101385	102805	103687	152809	90597.5	106801	103028	122874	540071	586491	835744	653528	563434	324111	441389	296715	334295	393873	462290	351275	535918	660372	591110	443249	544693	228008	352100	118868	116588	434300	356917	449558	362813	202195	99720.5	395867	191706	363736	478176	562822	976992	411693	544796	267120
ID_62_POS	4-Hydroxyprolylleucine	C11 H20 N2 O4	244.142	6.739	Positive	110634	117752	122177	164716	105216	121418	108227	122029	2.79814e+06	2.96736e+06	2.89739e+06	2.03269e+06	2.6788e+06	1.45831e+06	2.32359e+06	2.56592e+06	2.26645e+06	2.0186e+06	6.13622e+06	3.70869e+06	3.57707e+06	3.3811e+06	3.33227e+06	3.8789e+06	3.19803e+06	1.93356e+06	7.84815e+06	7.91754e+06	5.1206e+06	2.62316e+06	3.84817e+06	6.06145e+06	3.63448e+06	4.64671e+06	3.51614e+06	4.19619e+06	2.65518e+06	2.8522e+06	1.30507e+06	1.2936e+06	1.63618e+06	1.27257e+06	1.26864e+06	1.46184e+06
ID_774_POS	Unknown577		813.098	6.769	Positive	80497.3	80593	70519.6	105928	74741.8	86368.6	79675.6	84022.1	257757	171716	102235	215720	81112.9	137901	91638.8	83311.1	94836.2	92796.3	231551	81398	91866.2	155981	93548.1	77305.5	81625.1	194886	128711	1.38915e+06	89375.8	221931	119591	1.62044e+06	104320	71657.8	66144.7	84024.1	138465	89383.8	85167.8	79243.3	88040.3	75519.7	184490	154020
ID_186_POS	N-Acetyl-L-leucine	C8 H15 N O3	173.105	6.84	Positive	5.27788e+06	8.23349e+06	5.65034e+06	546109	5.08859e+06	1.57935e+06	1.6587e+06	1.67314e+06	1.02391e+07	1.66082e+07	1.35121e+07	8.38007e+06	1.36661e+07	1.23405e+07	1.44395e+07	1.77303e+07	1.04538e+07	9.31934e+06	2.08146e+07	1.85047e+07	1.80661e+07	1.90823e+07	1.57009e+07	1.71576e+07	1.82364e+07	9.47764e+06	1.42451e+07	1.11428e+07	1.8378e+07	1.38081e+07	1.32966e+07	1.45005e+07	1.46406e+07	1.94756e+07	1.46322e+07	1.58317e+07	2.4337e+07	1.64679e+07	1.61199e+07	2.00197e+07	9.12622e+06	1.586e+07	8.71327e+06	1.90099e+07
ID_637_POS	Unknown453		677.742	6.927	Positive	110027	166644	157379	161055	380167	108015	331641	169732	396083	600602	452504	197346	518185	442489	489229	522047	317693	499039	170615	247689	326104	108884	248723	155743	157584	203459	230654	121118	192164	123801	448417	227363	237730	159623	220521	213050	3.16073e+06	226525	548334	279392	272145	523271	129548	521986
ID_256_POS	Unknown11	C8 H22 N4 O4 P2 S	332.084	6.984	Positive	99292.2	105210	100567	168677	104458	125288	124561	114429	1.20079e+07	1.17494e+07	1.11004e+07	1.02839e+07	1.09241e+07	1.00127e+07	9.87973e+06	1.07401e+07	1.11622e+07	8.15684e+06	1.40709e+07	1.25104e+07	1.31811e+07	1.38584e+07	1.40831e+07	1.16875e+07	1.18502e+07	8.56729e+06	9.05465e+06	8.77118e+06	1.1748e+07	1.01141e+07	8.60151e+06	1.07823e+07	1.01838e+07	1.0363e+07	7.57368e+06	9.89782e+06	1.91903e+07	8.80217e+06	1.14863e+07	1.41274e+07	9.37592e+06	8.27167e+06	1.38787e+07	1.1076e+07
ID_702_POS	Unknown511		1044.59	7.118	Positive	455026	782101	432224	744803	387891	289143	806792	220347	1.78162e+06	1.31174e+06	1.53348e+06	533784	1.44493e+06	731386	1.20929e+06	1.29202e+06	1.12315e+06	1.36715e+06	1.65756e+06	1.63078e+06	1.91579e+06	1.51945e+06	1.64093e+06	1.62619e+06	2.10619e+06	1.12459e+06	1.76237e+06	1.45337e+06	1.47243e+06	1.20906e+06	1.75479e+06	1.49452e+06	2.08823e+06	1.83517e+06	963546	1.27716e+06	1.99699e+06	1.14699e+06	1.76021e+06	2.22717e+06	1.40813e+06	1.71586e+06	1.62255e+06	1.31712e+06
ID_805_POS	Unknown63	C14 H30 N7 O6 P S	455.172	7.133	Positive	146058	151898	147199	203744	154498	150221	171811	160991	6.675e+06	6.38308e+06	6.8562e+06	6.08703e+06	8.51986e+06	4.55063e+06	5.9493e+06	5.5151e+06	5.17128e+06	7.15569e+06	2.43278e+07	9.91551e+06	1.18802e+07	8.38299e+06	9.77037e+06	5.5995e+06	7.5163e+06	8.40528e+06	3.42392e+07	2.56076e+07	6.25025e+06	5.54286e+06	1.24362e+07	3.77521e+07	1.29939e+07	5.58459e+06	4.53068e+06	1.42047e+07	4.56621e+06	8.55502e+06	5.07935e+06	2.68303e+06	1.11245e+07	5.3591e+06	2.15202e+06	1.17789e+06
ID_746_POS	Unknown551	C48 H105 N10 O9 P3 S2	1122.67	7.157	Positive	863055	978237	947819	400412	714669	729038	494639	298886	2.15584e+06	1.61963e+06	1.95839e+06	1.38225e+06	1.5157e+06	1.04198e+06	2.11084e+06	2.08565e+06	1.9174e+06	1.21771e+06	1.91266e+06	1.37273e+06	2.802e+06	2.72706e+06	1.92111e+06	2.32515e+06	2.26826e+06	1.69662e+06	1.45177e+06	2.32373e+06	1.80357e+06	1.87908e+06	2.62286e+06	2.19384e+06	2.4409e+06	1.5557e+06	1.84557e+06	2.28632e+06	3.36262e+06	1.18399e+06	1.61033e+06	1.25897e+06	1.55426e+06	2.0845e+06	2.30388e+06	2.12619e+06
ID_754_POS	Unknown559	C14 H31 N O	229.24	7.205	Positive	142996	150194	133536	204371	143086	158305	162746	160697	1.61774e+06	1.61987e+06	1.44061e+06	1.47806e+06	1.40556e+06	958823	1.40734e+06	1.23435e+06	1.32065e+06	1.24319e+06	2.54298e+06	2.20027e+06	1.97194e+06	3.85459e+06	2.01718e+06	2.01953e+06	1.8587e+06	2.52022e+06	6.194e+06	3.9259e+06	2.92815e+06	2.76231e+06	4.33191e+06	5.8587e+06	2.58391e+06	2.45853e+06	1.95707e+06	2.60106e+06	2.03809e+06	1.73995e+06	643259	745175	641768	636337	206678	777966
ID_44_POS	3-{1-Hydroxy-2-[13-hydroxy-13-(hydroxymethyl)-8-methylpodocarpan-14-yl]ethyl}-5-oxo-2,5-dihydro-2-furanyl (2E)-3-phenylacrylate	C34 H46 O7	566.322	7.211	Positive	585472	771554	743748	320739	1.10423e+06	423578	764921	654062	2.52046e+06	2.16097e+06	1.90347e+06	937371	2.36629e+06	1.21637e+06	1.96086e+06	2.03366e+06	1.47165e+06	1.48995e+06	2.21929e+06	2.73516e+06	2.35321e+06	2.19958e+06	2.40127e+06	2.97213e+06	1.80871e+06	836725	1.56662e+06	2.28493e+06	1.93283e+06	1.95123e+06	2.85126e+06	1.61163e+06	2.35242e+06	2.19771e+06	1.25155e+06	2.53813e+06	3.53342e+06	1.70203e+06	2.26047e+06	1.9274e+06	1.87945e+06	2.19851e+06	2.43813e+06	2.08401e+06
ID_732_POS	Unknown539	C24 H56 N7 O P3 S	583.349	7.213	Positive	574119	757645	831910	987935	1.1779e+06	467804	973463	877553	2.30239e+06	2.45458e+06	2.22787e+06	2.12422e+06	2.10593e+06	2.11255e+06	2.59493e+06	2.81422e+06	2.01239e+06	1.93309e+06	2.60349e+06	1.87848e+06	2.73839e+06	2.49935e+06	2.75918e+06	2.90159e+06	2.57463e+06	2.52926e+06	2.07786e+06	3.06349e+06	2.17101e+06	2.04399e+06	3.56872e+06	2.90115e+06	2.18158e+06	1.98058e+06	1.8946e+06	2.36827e+06	4.95161e+06	1.57261e+06	2.3586e+06	1.69651e+06	1.72109e+06	2.25127e+06	2.20892e+06	2.53342e+06
ID_660_POS	Unknown474	C57 H103 N2 O12 P3 S	1132.64	7.214	Positive	694583	802627	814313	260745	1.14611e+06	423578	808148	719944	2.65258e+06	2.69304e+06	2.02782e+06	1.10466e+06	2.31155e+06	1.15463e+06	2.00828e+06	1.88961e+06	1.89081e+06	1.63259e+06	2.22445e+06	2.3173e+06	2.48163e+06	2.2645e+06	2.30725e+06	2.45362e+06	2.23058e+06	836725	1.81085e+06	2.48357e+06	2.08257e+06	1.89643e+06	3.03854e+06	1.64328e+06	2.52907e+06	1.95838e+06	1.16914e+06	2.45499e+06	4.11118e+06	1.91104e+06	2.26047e+06	2.14414e+06	1.97161e+06	2.26049e+06	2.55005e+06	2.40234e+06
ID_792_POS	Unknown593	C26 H32 N2 O3 P2 S	514.162	7.214	Positive	156450	144567	146100	223599	151449	161909	178058	166281	453902	231164	334860	357179	346083	695544	202846	465763	345994	240897	871638	700376	366463	420737	354815	173818	264028	255353	1.79275e+06	2.4129e+06	1.37576e+06	178516	969401	2.23614e+06	510303	871317	238241	931907	449784	267312	366744	195479	197724	172504	206032	333126
ID_743_POS	Unknown549		1166.7	7.216	Positive	574119	757645	831910	987935	1.1779e+06	467804	973463	877553	2.30239e+06	2.61879e+06	2.22787e+06	2.12422e+06	1.77757e+06	2.11255e+06	2.6341e+06	2.81422e+06	2.01239e+06	2.03397e+06	2.78489e+06	1.87848e+06	2.73839e+06	2.49935e+06	2.76862e+06	3.13127e+06	2.44298e+06	2.35508e+06	2.07786e+06	2.77003e+06	2.17101e+06	1.91337e+06	3.56007e+06	2.6364e+06	2.03518e+06	2.12167e+06	1.84771e+06	2.46012e+06	4.95161e+06	1.57261e+06	2.23536e+06	1.99963e+06	1.72109e+06	2.27098e+06	2.44568e+06	2.53342e+06
ID_727_POS	Unknown534	C51 H111 N4 O15 P3 S2	1176.67	7.259	Positive	700883	562663	733475	1.0597e+06	877607	761373	936065	1.11288e+06	3.20535e+06	1.50781e+06	2.10692e+06	2.26611e+06	1.90596e+06	1.10053e+06	1.62331e+06	1.78479e+06	1.78254e+06	1.61453e+06	2.3546e+06	1.6102e+06	2.57514e+06	2.35542e+06	2.33617e+06	2.8132e+06	2.54306e+06	2.08155e+06	1.97238e+06	1.60842e+06	2.19717e+06	2.17613e+06	2.67973e+06	2.24008e+06	2.31472e+06	1.56581e+06	1.35133e+06	1.88177e+06	4.35433e+06	1.57666e+06	2.77155e+06	2.00698e+06	1.86914e+06	1.97497e+06	1.70707e+06	2.3989e+06
ID_745_POS	Unknown550	C64 H104 N3 O13 P3	1215.68	7.27	Positive	262712	486137	470187	408214	415561	242936	295032	416875	875088	1.1135e+06	1.25582e+06	580159	1.05877e+06	788525	963555	1.01188e+06	757902	913246	1.36676e+06	1.15144e+06	1.28366e+06	326004	1.1891e+06	1.09348e+06	950677	971222	1.18159e+06	1.38312e+06	598317	1.57875e+06	1.36632e+06	956797	1.68839e+06	1.03138e+06	787475	939671	2.25053e+06	377055	1.23091e+06	673058	750922	1.42574e+06	1.03899e+06	801822
ID_742_POS	Unknown548		607.84	7.272	Positive	262712	486137	470187	185224	415561	242936	295032	416875	679378	1.1135e+06	1.25582e+06	580159	1.05877e+06	788525	963555	1.00431e+06	757902	913246	1.36676e+06	1.15144e+06	1.28366e+06	326004	920998	939472	950677	971222	341572	1.38312e+06	598317	716347	1.14315e+06	956797	1.68839e+06	784785	787475	939671	1.95299e+06	377055	1.10891e+06	673058	750922	1.42574e+06	1.03899e+06	801822
ID_756_POS	Unknown560	C21 H52 N9 O9 P	605.362	7.273	Positive	1.00037e+06	1.26145e+06	963821	655219	967859	881711	1.13741e+06	1.09184e+06	2.24476e+06	2.90971e+06	3.15275e+06	3.10156e+06	2.50044e+06	2.11918e+06	2.31622e+06	1.75617e+06	2.90688e+06	3.31564e+06	2.35505e+06	2.52464e+06	3.1775e+06	2.61151e+06	2.47487e+06	3.12133e+06	1.95844e+06	2.46802e+06	2.09804e+06	2.87278e+06	2.1842e+06	2.19042e+06	2.93601e+06	2.57391e+06	2.87888e+06	3.00403e+06	1.9398e+06	1.93472e+06	5.9218e+06	1.46612e+06	3.49945e+06	2.19015e+06	1.81683e+06	3.4794e+06	2.32222e+06	2.18623e+06
ID_65_POS	5,5-dimethyl-2-{[(2-phenylacetyl)amino]methyl}-1,3-thiazolane-4-carboxylic acid	C15 H20 N2 O3 S	308.119	7.289	Positive	188326	210780	189222	281535	185139	216677	209849	240898	4.55472e+07	5.78607e+07	5.07134e+07	5.54752e+07	5.5015e+07	4.03425e+07	5.50536e+07	5.39856e+07	4.9923e+07	4.32716e+07	8.75023e+07	6.09874e+07	4.51526e+07	4.01982e+07	4.01364e+07	2.87306e+07	2.4923e+07	4.22849e+07	1.34168e+08	1.73559e+08	9.25802e+07	2.71497e+07	5.64259e+07	1.62687e+08	5.18159e+07	8.27945e+07	3.81034e+07	4.31503e+07	3.85374e+07	2.40457e+07	6.67923e+07	4.09142e+07	6.36528e+07	4.56756e+07	5.56243e+07	3.69667e+07
ID_596_POS	Unknown416		1303.73	7.35	Positive	316358	783095	511424	249849	434525	432833	249701	841104	1.96502e+06	1.85369e+06	2.01666e+06	2.51796e+06	1.07315e+06	1.48675e+06	1.92787e+06	1.18518e+06	751830	1.23606e+06	1.83985e+06	1.25276e+06	2.01729e+06	1.23849e+06	1.82512e+06	2.43933e+06	2.04563e+06	1.36195e+06	624334	2.11541e+06	1.49079e+06	1.44132e+06	2.95902e+06	1.58944e+06	1.21532e+06	1.13745e+06	1.10133e+06	945674	3.83289e+06	1.17653e+06	1.83274e+06	1.62995e+06	1.43701e+06	1.35518e+06	1.15839e+06	1.79301e+06
ID_740_POS	Unknown546	C22 H52 N10 O9 S	632.361	7.352	Positive	1.22272e+06	1.78507e+06	1.09714e+06	2.11943e+06	1.60873e+06	1.05027e+06	1.38213e+06	1.50482e+06	4.04454e+06	4.30616e+06	4.28808e+06	4.09086e+06	3.20087e+06	2.53291e+06	3.56655e+06	3.37824e+06	3.46106e+06	3.855e+06	3.54043e+06	3.07723e+06	4.54187e+06	3.53419e+06	3.56466e+06	3.97681e+06	3.76226e+06	4.75486e+06	2.59799e+06	4.39826e+06	2.57211e+06	3.39517e+06	4.85667e+06	3.5566e+06	4.03702e+06	3.24052e+06	2.53446e+06	2.56363e+06	9.06684e+06	1.69647e+06	3.34148e+06	2.83465e+06	2.62581e+06	3.53935e+06	2.99296e+06	3.63071e+06
ID_681_POS	Unknown493	C69 H105 N10 O4 P S3	1264.72	7.355	Positive	467253	804174	498989	869565	561555	251809	673212	656632	1.97568e+06	2.10119e+06	2.00265e+06	1.64051e+06	1.45578e+06	1.27589e+06	996037	1.51798e+06	1.61498e+06	1.68904e+06	1.51127e+06	1.43793e+06	2.16629e+06	1.54867e+06	1.57104e+06	1.49195e+06	1.89806e+06	1.94771e+06	1.06858e+06	1.719e+06	926964	1.43486e+06	2.15653e+06	1.34434e+06	1.70241e+06	1.11042e+06	946476	1.18436e+06	4.74318e+06	663673	1.56518e+06	1.22734e+06	1.13057e+06	1.6712e+06	1.20249e+06	1.69278e+06
ID_579_POS	Unknown400	C22 H54 N8 O14	654.374	7.392	Positive	248839	399249	347921	548428	405656	225476	277530	344924	1.55503e+06	1.45595e+06	1.1876e+06	1.25801e+06	908569	510961	1.43702e+06	1.15019e+06	1.06679e+06	818317	1.1447e+06	649453	1.05953e+06	1.16237e+06	1.12028e+06	1.69366e+06	1.32415e+06	776849	1.02395e+06	1.0089e+06	756951	594987	1.83443e+06	1.09324e+06	1.28666e+06	861118	669095	787997	3.27554e+06	623719	1.34761e+06	974741	736412	643729	872242	1.16926e+06
ID_582_POS	Unknown403	C73 H113 O16 P S	1308.75	7.402	Positive	248839	368414	243751	485046	380683	230125	277530	344924	1.4957e+06	1.18501e+06	1.17097e+06	1.58272e+06	693348	341929	1.12591e+06	962964	1.24471e+06	661232	893446	524272	837676	1.16237e+06	1.02163e+06	1.73896e+06	1.2246e+06	776849	256575	949745	756951	533355	1.71206e+06	939015	1.08096e+06	748836	654149	768054	2.94687e+06	639538	1.16038e+06	805676	705255	594113	867410	1.15335e+06
ID_32_POS	2-{Carboxy[(phenylacetyl)amino]methyl}-5,5-dimethyl-1,3-thiazolidine-4-carboxylic acid	C16 H20 N2 O5 S	352.109	7.46	Positive	335549	298219	298366	567836	318698	431986	511473	430259	1.63088e+08	1.53836e+08	1.59747e+08	1.37778e+08	1.48327e+08	1.21091e+08	1.35835e+08	1.39629e+08	1.32769e+08	1.29074e+08	3.13106e+08	1.59631e+08	1.65359e+08	1.35179e+08	1.3758e+08	7.05989e+07	8.75612e+07	1.20989e+08	4.3733e+08	5.2241e+08	3.17335e+08	8.48646e+07	2.05596e+08	4.82654e+08	1.52394e+08	2.53046e+08	9.71701e+07	1.58619e+08	1.07386e+08	8.6715e+07	1.9368e+08	1.15513e+08	1.83383e+08	1.17007e+08	1.5475e+08	1.20024e+08
ID_109_POS	Citiolone	C6 H9 N O2 S	159.035	7.461	Positive	105654	93899.6	93945.7	178793	100348	136018	161046	135475	1.70102e+06	1.50105e+06	1.7511e+06	1.98418e+06	1.66219e+06	1.29011e+06	1.45273e+06	1.61723e+06	1.24044e+06	1.49378e+06	3.72485e+06	1.27038e+06	1.95074e+06	1.44251e+06	1.1255e+06	740256	823087	1.84413e+06	5.1435e+06	7.22677e+06	3.79584e+06	617329	1.63778e+06	4.59545e+06	1.81326e+06	2.73718e+06	831331	1.89805e+06	1.19486e+06	743508	1.77154e+06	1.19717e+06	2.20862e+06	1.23368e+06	1.90414e+06	1.52374e+06
ID_159_POS	Lumichrome	C12 H10 N4 O2	242.08	7.561	Positive	31570	40819	38846.6	106391	48044.7	84034.6	81924.4	82404.6	1.06426e+06	1.06822e+06	1.05553e+06	959284	987782	624558	946194	1.0595e+06	925921	907361	1.94862e+06	1.47884e+06	1.61366e+06	1.38531e+06	1.27698e+06	1.42558e+06	1.30944e+06	690890	2.09622e+06	1.95442e+06	1.30696e+06	976792	1.13867e+06	1.84902e+06	1.12408e+06	1.10922e+06	788625	947575	723950	778605	1.1591e+06	1.00249e+06	1.22548e+06	1.13062e+06	991978	688072
ID_780_POS	Unknown582	C14 H33 N4 O10 P S2	512.14	7.661	Positive	28120	34611.3	35384.9	110972	47532.5	79900.3	73842	92524.6	410316	375170	302250	383725	403410	443681	559733	613380	556117	441278	596705	373606	222516	309447	150582	89262.9	157910	202482	763400	2.20332e+06	1.51261e+06	175631	338257	1.26309e+06	102787	1.01792e+06	247190	303551	722986	118022	202809	89002.9	73963.9	69021.6	124471	129645
ID_70_POS	5955761	C15 H29 N O4	287.209	7.67	Positive	24746.6	30459.2	31140	97659.3	41830.3	70315.1	64983.6	78606.3	1.14911e+06	1.24167e+06	1.24259e+06	1.02957e+06	1.15399e+06	904492	1.00953e+06	1.10937e+06	1.18593e+06	937611	1.99097e+06	1.97535e+06	1.90948e+06	1.83372e+06	1.4752e+06	2.20243e+06	2.00112e+06	1.51902e+06	2.39122e+06	2.39245e+06	1.84051e+06	2.16927e+06	1.86238e+06	2.24786e+06	1.61619e+06	1.77034e+06	1.15605e+06	1.63466e+06	494158	1.75728e+06	626194	934182	1.00733e+06	859568	947382	840767
ID_720_POS	Unknown528	C21 H28 N2 O	324.22	7.802	Positive	184249	134361	122975	137572	184815	127677	82443.3	89160.7	405479	525366	389918	411792	462836	413606	355757	425799	431064	352880	1.20228e+06	1.83572e+06	897978	344307	844100	1.58112e+06	397821	515526	442490	517687	1.21728e+06	406889	368072	251239	542308	524725	335509	405638	179831	216312	981872	446539	678083	413425	419318	424995
ID_552_POS	Unknown377	C14 H32 N7 O3 P3	439.177	7.823	Positive	20459.5	22699.4	23102.2	92501.4	35302.1	62818	73543.1	76436.8	286986	307840	249072	205014	220940	190128	231762	221536	150547	141241	734172	418476	521413	449585	304895	273913	218359	309117	909467	1.20017e+06	593945	229576	520764	1.21064e+06	371687	639045	230309	403153	210900	159476	368470	244560	316170	232776	308557	115042
ID_779_POS	Unknown581	C16 H35 N O	257.272	7.846	Positive	45046	50531.6	49372.3	197593	78727	145301	157096	167858	1.0769e+06	539700	943189	486979	704901	410498	641367	654065	856259	850330	1.76104e+06	1.4499e+06	1.46931e+06	2.66497e+06	1.03153e+06	1.23512e+06	1.18531e+06	957454	4.07432e+06	2.30407e+06	2.06292e+06	1.90206e+06	3.01992e+06	4.12172e+06	1.60597e+06	1.47839e+06	755892	1.32965e+06	1.14257e+06	1.18503e+06	155327	396815	139093	248190	189493	199665
ID_722_POS	Unknown53	C14 H11 N O3 S2	305.019	7.849	Positive	37476.1	42039.8	40792.8	164388	65497	120883	115605	139650	1.51704e+06	1.40527e+06	1.25234e+06	1.55942e+06	1.3708e+06	1.82106e+06	2.03326e+06	2.21342e+06	2.97621e+06	1.77752e+06	1.2269e+06	692033	693330	1.46034e+06	838739	651197	692849	945294	611283	1.18692e+06	2.35353e+06	908947	906485	1.3687e+06	503895	2.38516e+06	1.27263e+06	784058	3.51039e+06	420315	2.03673e+06	1.4793e+06	860965	1.16906e+06	2.72911e+06	4.13775e+06
ID_168_POS	N-(6-ethoxy-1,3-benzothiazol-2-yl)-1-benzothiophene-2-carboxamide	C18 H14 N2 O2 S2	354.056	7.922	Positive	35139.1	37146.8	39683.9	154998	58866.4	112773	104722	134719	1.29085e+07	1.24316e+07	1.23046e+07	1.12244e+07	1.20837e+07	7.50124e+06	1.10067e+07	1.19645e+07	9.85337e+06	1.00401e+07	2.52292e+07	1.4627e+07	1.55823e+07	1.2052e+07	1.07238e+07	7.68347e+06	7.49148e+06	8.54594e+06	3.56537e+07	3.85004e+07	2.63972e+07	7.78042e+06	1.82692e+07	4.02214e+07	1.43462e+07	2.23899e+07	7.41024e+06	1.31811e+07	1.26088e+07	6.70736e+06	1.52203e+07	8.99664e+06	1.45573e+07	9.16503e+06	1.08152e+07	8.73366e+06
ID_355_POS	Unknown2	C17 H30 N O7 P S2	455.118	7.976	Positive	73345.5	92084.9	84277.5	351867	140943	240092	245805	279420	1.32733e+08	1.3796e+08	1.24423e+08	1.56303e+08	1.25215e+08	1.60675e+08	1.64964e+08	1.88617e+08	1.68174e+08	1.69411e+08	1.98673e+08	1.02751e+08	1.23235e+08	1.19608e+08	7.50795e+07	4.96051e+07	5.96485e+07	1.21625e+08	3.05431e+08	5.90661e+08	3.76733e+08	7.62148e+07	1.54301e+08	4.43772e+08	8.39021e+07	3.10057e+08	9.47533e+07	9.78605e+07	1.54393e+08	4.487e+07	1.14968e+08	8.16518e+07	4.52767e+07	7.96553e+07	1.43411e+08	1.06434e+08
ID_277_POS	Unknown129	C13 H16 N2 O4 S	296.083	7.978	Positive	23571.1	29593.4	27084.3	113080	45294.9	77158.5	72504.5	89797.2	1.16485e+06	1.30434e+06	1.07204e+06	1.30338e+06	1.11984e+06	1.39758e+06	1.52282e+06	1.58877e+06	1.38114e+06	1.30088e+06	1.86221e+06	873212	1.20561e+06	862948	597666	433801	522688	1.04647e+06	3.41186e+06	5.82691e+06	3.61206e+06	635292	1.30055e+06	4.67648e+06	764608	3.39e+06	898459	797167	1.36021e+06	360718	1.0112e+06	779462	358103	632107	1.16745e+06	879427
ID_108_POS	Citiolone	C6 H9 N O2 S	159.035	7.979	Positive	24861.5	31213.5	29785.6	119270	47774.5	81382.5	76473.8	94713.2	1.69587e+06	1.64183e+06	1.33029e+06	2.13341e+06	1.46895e+06	1.79112e+06	2.58021e+06	2.24302e+06	2.0311e+06	2.32483e+06	2.58571e+06	1.14369e+06	1.55719e+06	1.44741e+06	851609	520383	739698	1.53892e+06	3.83623e+06	7.67155e+06	5.00311e+06	1.00768e+06	1.95814e+06	5.77924e+06	971941	3.86966e+06	1.08149e+06	989273	1.92865e+06	533984	1.31549e+06	1.08989e+06	437434	886423	1.55212e+06	1.50033e+06
ID_323_POS	Unknown170	C14 H30 O17 S2	534.091	7.979	Positive	26630.3	32976.9	31468.4	126008	50473.6	85980.3	80794.2	100064	914164	1.06094e+06	895372	844976	914888	444180	1.45819e+06	1.73482e+06	1.00607e+06	776391	1.44012e+06	860628	970265	1.15671e+06	739124	425436	512378	557886	2.18941e+06	2.63658e+06	2.46758e+06	524544	1.24313e+06	2.84134e+06	952488	2.28861e+06	851161	847770	1.10884e+06	411662	1.11033e+06	623065	371999	706831	934207	641295
ID_472_POS	Unknown304	C21 H38 N3 O P3 S4	569.112	8.034	Positive	481684	490702	353390	260290	203310	240401	109521	116527	630372	670439	618292	588407	415653	732468	624872	508904	555639	539468	122592	107940	110598	151271	76340.3	133660	232057	137488	73043.2	155198	241701	91477.7	54117.2	99453.3	71983.9	114875	86036.9	132813	3.25542e+06	75610.3	378695	96278.6	77776.7	186926	140684	600494
ID_466_POS	Unknown3	C19 H25 N3 O6 S2	455.118	8.155	Positive	26818.4	31991.1	33034.2	120705	49726.7	96700.3	84706	102564	2.45305e+07	2.29708e+07	2.37392e+07	3.03265e+07	2.45715e+07	3.25542e+07	3.7639e+07	3.27641e+07	3.54693e+07	3.526e+07	2.11556e+07	1.22099e+07	1.29391e+07	1.35781e+07	8.20029e+06	5.34736e+06	7.05551e+06	1.2275e+07	3.50474e+07	6.8745e+07	4.95807e+07	8.25521e+06	1.8022e+07	5.17978e+07	7.82553e+06	4.17202e+07	1.13668e+07	1.17778e+07	1.60121e+07	4.41809e+06	3.78691e+07	2.39876e+07	1.21661e+07	2.4268e+07	4.76128e+07	3.78508e+07
ID_301_POS	Unknown150	C21 H35 N O2	333.266	8.177	Positive	20570.6	38565.1	25945.5	135587	102308	66785.5	68120.8	80114.8	404644	322527	374180	364311	297683	436470	425473	335463	324151	429998	266769	257327	123933	218411	148298	173807	174878	196317	285551	280693	247355	80574.3	189772	313645	95782.7	131166	139980	105170	191259	76666.5	690434	730281	854015	866060	631407	593694
ID_421_POS	Unknown259	C15 H38 N5 P	319.287	8.279	Positive	195487	449452	174749	134864	164083	155562	170339	143719	793598	678053	686209	765272	650971	958112	715058	847500	982467	677772	1.20175e+06	670252	488614	530049	560197	621291	586398	366723	449121	594155	1.4386e+06	348944	507194	311227	481687	531434	271748	558166	332734	423563	1.23501e+06	1.60878e+06	1.32046e+06	1.31079e+06	1.33287e+06	1.06189e+06
ID_95_POS	Amorolfine	C21 H35 N O	317.272	8.355	Positive	272973	289516	208649	341799	354956	282453	247000	170431	558368	705230	720433	572568	521264	685558	706148	489330	600206	716518	868493	531423	558245	396412	409069	371475	397156	537149	250006	425855	1.99572e+06	550555	414825	308723	459759	169483	84669.5	250741	182249	256084	1.19693e+06	1.07398e+06	1.34582e+06	844560	902814	707661
ID_286_POS	Unknown137	C22 H17 N8 P	424.13	8.432	Positive	27149.2	30420.8	34647.7	120616	45720.7	80245.7	77653.2	92130.6	678396	743393	654179	663874	554093	753079	689749	698431	668428	703319	1.47188e+06	625488	710099	571763	551212	307751	352322	558987	2.33337e+06	2.47674e+06	1.4597e+06	461222	885757	2.3543e+06	639996	1.02904e+06	370375	561205	329853	294259	1.09639e+06	593808	887550	763065	1.0956e+06	799772
ID_374_POS	Unknown216	C14 H31 N	213.246	8.45	Positive	28725.5	32995.7	34631.3	138145	53842	94264.5	98739.3	105520	757192	624548	704832	811286	584600	550662	633842	661200	729692	709829	1.17243e+06	1.02395e+06	1.19903e+06	1.25957e+06	1.20103e+06	1.35367e+06	827295	1.21286e+06	1.73874e+06	1.40497e+06	1.17175e+06	1.19527e+06	1.2148e+06	1.45578e+06	1.31435e+06	971069	888624	1.44967e+06	707624	731085	611453	869933	648780	644187	552228	590113
ID_329_POS	Unknown176	C14 H31 N	213.245	8.658	Positive	39392.5	39402.4	42971.5	175577	65122.8	116019	105179	112020	784552	879500	776851	625509	591203	576794	611899	547320	687826	666674	1.05527e+06	1.02787e+06	1.09035e+06	1.07137e+06	791390	1.07194e+06	774669	1.03736e+06	1.14057e+06	1.12121e+06	1.10609e+06	1.23721e+06	1.78057e+06	2.19621e+06	2.29219e+06	1.08923e+06	509703	1.12924e+06	3.81747e+06	688948	651041	748219	671027	557521	421887	672618
ID_787_POS	Unknown589	C50 H47 Cl N4 O16 P2	1056.21	8.695	Positive	13650.7	15577.3	15284.2	62015.5	23540.3	38980.1	34032.9	37625.3	28851.3	33380.5	29866.8	41559.9	38885.4	91355.5	51524.7	42244	57038.3	59273.6	48752.7	25990.8	27413.2	26875.5	27060	24135.4	25686.2	82741.1	167726	1.01501e+06	252686	37437.2	35215.9	946444	26154.4	28562.6	25500.9	34215.4	82994.6	45896.8	37991.3	34632.2	34304.1	27780.7	50768.6	45142.7
ID_828_POS	Unknown84	C14 H20 N10 O2 P2 S	454.098	8.696	Positive	28907	32986.9	32510	133500	49849.5	91764.5	82731.8	81248.4	2.07689e+06	2.00911e+06	2.10633e+06	1.84413e+06	2.29951e+06	1.50704e+06	2.10401e+06	1.70487e+06	1.84285e+06	1.46634e+06	4.30525e+06	2.71008e+06	2.86245e+06	2.43808e+06	2.20665e+06	1.60536e+06	1.52942e+06	1.66294e+06	6.03138e+06	6.69151e+06	4.99327e+06	1.5618e+06	3.16042e+06	6.35042e+06	2.62484e+06	4.28046e+06	1.61204e+06	2.96124e+06	1.35654e+06	1.30264e+06	1.87323e+06	1.14958e+06	1.57559e+06	1.36506e+06	1.61034e+06	1.139e+06
ID_107_POS	Citiolone	C6 H9 N O2 S	159.035	8.697	Positive	27596.2	31491	31035.7	127447	47588.9	87603.2	68800.6	77564	5.56402e+07	5.49152e+07	5.65608e+07	4.99013e+07	5.28201e+07	3.39883e+07	4.84312e+07	4.70417e+07	4.38835e+07	3.8704e+07	1.14154e+08	6.02494e+07	6.30551e+07	5.57975e+07	5.06035e+07	3.43716e+07	3.5701e+07	4.25523e+07	1.60033e+08	1.98466e+08	1.34115e+08	3.67702e+07	8.25683e+07	1.78437e+08	5.93011e+07	1.00354e+08	3.87432e+07	5.97582e+07	4.52306e+07	3.74079e+07	4.2848e+07	2.97544e+07	4.10732e+07	2.79193e+07	3.88059e+07	3.16376e+07
ID_237_POS	Thiiranepropanenitrile	C5 H7 N S	113.03	8.697	Positive	25622.6	29298.5	28816.2	116404	44185.5	81338.2	63880.2	72016.9	1.43335e+06	1.24488e+06	1.38776e+06	1.26857e+06	1.2594e+06	849416	1.27522e+06	1.25679e+06	942143	820377	3.12952e+06	1.59454e+06	1.5851e+06	1.39461e+06	1.31591e+06	754883	849943	922394	4.59667e+06	5.38032e+06	3.73522e+06	836203	1.85858e+06	4.82893e+06	1.34789e+06	2.64476e+06	859240	1.44744e+06	1.07816e+06	867895	1.21416e+06	698127	992082	604246	788000	817825
ID_305_POS	Unknown154	C24 H19 N O3 P2	431.083	8.697	Positive	27244.7	31090	30640.5	125823	46982.9	86487.5	67924.4	76576.2	1.03801e+06	1.00696e+06	918317	1.05714e+06	921672	529126	963230	886667	898531	986422	2.22164e+06	1.45462e+06	1.45064e+06	1.15635e+06	1.07683e+06	792584	739797	729197	3.6986e+06	3.36638e+06	2.55303e+06	631795	1.7674e+06	3.77375e+06	1.35473e+06	2.06136e+06	1.11207e+06	1.51156e+06	720200	766799	1.43066e+06	601344	1.01598e+06	684724	822989	598845
ID_325_POS	Unknown172	C22 H30 Cl O P3	438.121	8.697	Positive	29513.6	33679.2	33192.2	136302	50895.6	93690.2	73581.1	82953.5	1.01967e+06	1.16527e+06	1.12165e+06	946061	1.12393e+06	453790	1.09871e+06	1.1003e+06	843951	731849	2.30481e+06	1.34821e+06	1.29528e+06	1.11867e+06	1.09846e+06	708941	802020	723251	2.75611e+06	3.38635e+06	2.40337e+06	651284	1.78513e+06	3.77947e+06	1.31878e+06	2.08896e+06	869793	1.60975e+06	893244	808015	931685	544051	741583	586579	915391	797446
ID_464_POS	Unknown298	C21 H33 N3 O2 S3	455.172	8.697	Positive	112188	151802	145615	344695	62293.8	66252.3	57843.7	65211.5	948766	787249	968357	1.08331e+06	1.19687e+06	321378	915047	1.28984e+06	655025	530785	2.3569e+06	1.07024e+06	1.29794e+06	1.02439e+06	1.21223e+06	891113	881404	1.29243e+06	3.76204e+06	3.36715e+06	3.54364e+06	837899	2.13242e+06	4.95234e+06	1.61668e+06	2.60033e+06	836684	1.67173e+06	882142	957559	1.00444e+06	730573	903258	700543	532127	509555
ID_75_POS	6-Methoxyquinoline N-oxide	C10 H9 N O2	175.063	8.697	Positive	27296.8	33101.4	30699	126064	47072.6	86652.8	68054.2	76722.5	2.26681e+07	2.26243e+07	2.29175e+07	2.09899e+07	2.1911e+07	1.73297e+07	1.99976e+07	2.10761e+07	2.02434e+07	1.74176e+07	4.72202e+07	2.38599e+07	2.64135e+07	2.30135e+07	2.08266e+07	1.38539e+07	1.4628e+07	2.25306e+07	7.11132e+07	8.8468e+07	5.69409e+07	1.46864e+07	3.29041e+07	7.61241e+07	2.39935e+07	4.17838e+07	1.56019e+07	2.7121e+07	1.83291e+07	1.42571e+07	1.91027e+07	1.18517e+07	1.64701e+07	1.29197e+07	1.78501e+07	1.3818e+07
ID_204_POS	Penicillin G	C16 H18 N2 O4 S	334.098	8.698	Positive	122455	141609	148679	562379	211171	383413	328513	343276	1.16606e+08	1.1704e+08	1.14643e+08	9.68084e+07	1.12516e+08	5.98465e+07	9.32103e+07	1.0777e+08	8.75563e+07	7.5026e+07	2.7104e+08	1.28958e+08	1.34348e+08	1.16995e+08	1.10652e+08	7.04219e+07	7.24963e+07	7.12307e+07	3.70552e+08	3.95338e+08	2.83042e+08	6.79683e+07	1.7416e+08	3.54803e+08	1.28906e+08	2.2238e+08	8.55937e+07	1.31492e+08	9.59144e+07	7.32631e+07	1.04652e+08	6.14922e+07	8.60765e+07	6.02652e+07	7.34271e+07	5.86864e+07
ID_585_POS	Unknown406	C18 H27 N3 O2 P2	379.156	8.698	Positive	24018.4	27408.3	27012	109116	41419.1	68585.4	59880.7	67508	525182	576652	528453	212688	450375	163116	312199	454970	345024	241206	1.37479e+06	499948	689045	539577	469731	111996	182780	227236	2.06254e+06	2.82632e+06	1.72514e+06	301751	720667	3.00214e+06	415514	1.08571e+06	197239	544054	146029	209148	335591	133450	319526	191200	226045	237601
ID_769_POS	Unknown572	C17 H23 N3 O4 S	365.141	8.698	Positive	22132.3	25256	24890.9	100547	38166.6	63199.7	55178.5	62206.8	354456	343686	293163	220711	291620	215354	237261	247341	101901	229023	1.04859e+06	332243	316581	348174	264517	116862	98695.9	182167	1.63408e+06	2.40073e+06	1.23787e+06	72035.8	503798	1.99247e+06	417335	712718	167948	353576	134562	173281	224196	73596.3	178830	105490	90185.2	132178
ID_772_POS	Unknown575		174.057	8.698	Positive	31696.8	26790.3	26403	106656	40485.3	67039.1	58530.6	65985.9	354454	343686	293201	220711	310201	228437	251675	247341	109196	242936	1.04859e+06	332243	316581	348174	265952	120943	98695.9	193234	1.63408e+06	2.40073e+06	1.23787e+06	76412.1	503798	1.99247e+06	417335	712718	167948	353576	142736	167544	224004	73596.3	178830	105490	95664	140208
ID_820_POS	Unknown77	C21 H21 N9 O2 S2	495.125	8.698	Positive	26513.6	30255.7	29818.2	122447	45722.1	84166.6	66101.6	74521.2	2.14378e+06	2.09473e+06	2.19489e+06	1.87247e+06	2.24554e+06	1.35759e+06	1.87235e+06	2.00625e+06	1.91125e+06	1.34902e+06	4.665e+06	2.26944e+06	2.1951e+06	2.10647e+06	2.05353e+06	1.4204e+06	1.55164e+06	1.31841e+06	6.2709e+06	7.44189e+06	4.82941e+06	1.52373e+06	2.92574e+06	5.67319e+06	2.43243e+06	3.78172e+06	1.46983e+06	2.9466e+06	2.29818e+06	1.48671e+06	2.0637e+06	1.17547e+06	1.88196e+06	895103	1.64736e+06	1.09506e+06
ID_825_POS	Unknown81	C3 H9 N5 O7	227.049	8.698	Positive	28556.6	32587	32115.9	131882	49245.2	90652.2	71195.1	80263.5	2.05528e+06	2.00911e+06	2.2173e+06	1.84413e+06	2.41778e+06	1.50704e+06	1.90663e+06	1.87041e+06	1.73883e+06	1.46634e+06	4.48866e+06	2.4873e+06	2.77033e+06	2.44902e+06	2.44889e+06	1.60059e+06	1.52942e+06	1.66294e+06	6.05114e+06	6.27834e+06	4.82468e+06	1.5618e+06	3.32052e+06	6.82626e+06	2.69591e+06	3.84209e+06	1.57858e+06	2.65522e+06	1.35654e+06	1.30264e+06	1.87323e+06	1.14958e+06	1.66035e+06	1.36506e+06	1.61034e+06	1.139e+06
ID_25_POS	2,5-Diamino-6-hydroxy-4-(5-phosphoribosylamino)pyrimidine	C9 H16 N5 O8 P	353.072	8.699	Positive	21576.2	24621.4	24158	98021	37207.6	61611.6	53792	59470.2	176818	131024	124933	201750	110391	146530	271106	85372	213177	93687.3	766947	239080	297789	167081	179143	100944	71481.2	130780	1.50656e+06	1.5353e+06	812790	116427	418337	1.48039e+06	217805	539218	135950	273043	148869	91422.4	70110.6	96770.3	92926.9	88622.5	252579	76071.5
ID_638_POS	Unknown454	C19 H34 N O8 P S	467.172	8.699	Positive	24761.9	28256.7	27848.2	114357	42701.2	70708.5	61734.3	69597.7	169450	218644	202568	243561	458361	168165	235830	349715	122035	157116	782479	362090	356343	316808	368520	262387	174027	150089	1.45321e+06	1.5113e+06	834509	131030	575318	1.31685e+06	406524	1.1124e+06	280747	506594	293010	188532	392629	205821	271301	188103	246409	107401
ID_519_POS	Unknown347	C6 H11 N2 O2 P	174.055	8.7	Positive	29955.6	34183.4	33689.2	138343	51657.7	95093.1	81499.2	84195.5	429568	445960	296115	756209	260917	738569	842275	304272	825248	882898	626637	431399	328052	363536	245754	173538	152412	1.21099e+06	969097	3.08906e+06	1.65805e+06	484659	514198	2.90729e+06	271607	357752	118102	212994	182126	111663	167256	78087	142361	76994.4	612379	506553
ID_296_POS	Unknown146	C13 H28 O16 S	472.109	8.701	Positive	26106.8	29791.5	29360.8	120568	45020.6	74549.1	65087.5	73377.9	1.18206e+06	1.02044e+06	1.10712e+06	832902	1.01083e+06	311787	1.07014e+06	1.16784e+06	946815	782344	2.39279e+06	1.14747e+06	1.24502e+06	1.01309e+06	1.06284e+06	696185	741768	649168	3.42801e+06	3.76359e+06	2.35949e+06	802650	1.62478e+06	3.35559e+06	1.4357e+06	2.1231e+06	905181	1.53382e+06	1.00094e+06	914909	1.01461e+06	714972	862309	610562	764486	462178
ID_833_POS	Unknown89		247.562	8.701	Positive	29430.4	33584.2	33098.7	135918	50752.1	93426.1	80070.5	82719.6	2.35683e+06	2.07794e+06	2.252e+06	1.83038e+06	2.10772e+06	1.35759e+06	1.76755e+06	2.0755e+06	1.90141e+06	1.48418e+06	4.37091e+06	2.23306e+06	2.31255e+06	2.12959e+06	1.865e+06	1.4204e+06	1.47258e+06	1.27088e+06	6.22507e+06	7.28077e+06	4.73908e+06	1.25466e+06	2.8318e+06	5.60355e+06	2.34328e+06	3.75084e+06	1.35954e+06	2.53264e+06	2.06312e+06	1.46681e+06	2.15106e+06	1.15116e+06	1.73984e+06	843103	1.66988e+06	1.09506e+06
ID_384_POS	Unknown225	C14 H31 N	213.245	8.783	Positive	72646.3	84431	80988.1	331895	123168	189129	189647	191954	891083	1.26705e+06	791547	1.06148e+06	801313	1.31331e+06	1.19662e+06	983810	1.17638e+06	1.0478e+06	1.25162e+06	1.86988e+06	2.12062e+06	3.0918e+06	1.49929e+06	1.58731e+06	1.12551e+06	1.30172e+06	2.20987e+06	4.39855e+06	2.47814e+06	1.97824e+06	5.32557e+06	3.04755e+06	1.33112e+06	1.64315e+06	856653	1.59881e+06	6.02172e+06	1.28868e+06	659304	816784	1.29045e+06	744551	842385	1.10909e+06
ID_22_POS	1-Tetradecylamine	C14 H31 N	213.245	9.071	Positive	73983.7	81696.9	85392.3	324328	190749	221318	177721	189599	1.03331e+07	9.30632e+06	8.70106e+06	1.01196e+07	6.94356e+06	8.14446e+06	9.85858e+06	8.53752e+06	1.0335e+07	9.00213e+06	5.4834e+06	8.76613e+06	8.87492e+06	1.01192e+07	6.68012e+06	6.54678e+06	3.77396e+06	6.06139e+06	1.064e+07	1.06121e+07	9.95274e+06	9.89537e+06	7.62858e+06	8.99585e+06	5.34908e+06	8.5295e+06	4.71361e+06	6.45996e+06	6.48017e+07	4.37469e+06	5.36517e+06	6.09956e+06	5.95233e+06	5.17933e+06	3.75181e+06	6.95665e+06
ID_23_POS	2-(2-Carboxyethyl)-4-methyl-5-pentyl-3-furoic acid	C14 H20 O5	268.131	9.107	Positive	19975.8	23262.8	24439.1	96302.7	37870.6	64883.6	53553.4	55899.5	301690	301557	317275	343333	327828	349172	318885	349345	186870	206035	601080	394984	385036	249470	230576	146989	126676	156826	926297	1.38034e+06	773786	106245	461735	1.27775e+06	295829	574098	172610	296384	211517	115119	361167	168565	366949	171574	276524	101369
ID_56_POS	3-Phenylpropanoic acid	C9 H10 O2	150.068	9.147	Positive	200449	38388.5	202634	166839	61621.3	111395	163833	201162	417442	457074	377892	760411	558064	376268	628999	441962	222403	584042	441136	382283	241489	345859	369996	343750	297941	405700	539626	1.00291e+06	204527	289571	348356	427447	313017	2.02569e+06	221365	593295	788244	398986	826010	143066	230740	323157	556229	393144
ID_449_POS	Unknown284	C18 H39 N O4	333.287	9.174	Positive	34332.9	47024.9	40990.1	161024	58544	102144	86625.3	90021.1	160205	119916	214993	137032	118268	225606	148823	115956	186097	161692	55066.1	57061.3	49701.3	52138.8	56069.2	55640.6	56712.9	175964	62643.6	92380.7	76636.4	79708.3	57676.5	86615.7	60056.8	58694.5	61808	101070	1.89279e+06	78641.1	76868.7	70048.5	77941.4	66895.3	123250	128467
ID_161_POS	Methyl palmitate	C17 H34 O2	287.282	9.259	Positive	2.48567e+06	6.57654e+06	7.11408e+06	3.38824e+06	3.98133e+06	4.52776e+06	2.18145e+06	1.53577e+06	1.00478e+07	7.07176e+06	6.78045e+06	8.51638e+06	1.41486e+07	8.96652e+06	1.74752e+07	7.58017e+06	9.88892e+06	1.51104e+07	421378	447195	77180.2	1.93954e+07	3.30535e+06	212544	507724	243051	310248	1.46257e+06	841179	307022	215755	141854	295650	5.83842e+06	407196	836140	7.36205e+07	546856	2.48892e+06	168069	2.87115e+06	180136	456923	2.70206e+07
ID_659_POS	Unknown473	C16 H35 N	241.277	9.34	Positive	119321	143307	87532.5	172866	64610.1	107388	90012.7	101021	127185	175975	140153	98465.9	193983	326055	103898	164480	274268	230848	137129	103961	144452	89417.6	136805	59492.5	97710.1	214558	74208.2	185333	120582	85208.2	124735	253404	69399.6	131338	144155	146967	2.87255e+06	160741	87407.5	136157	83371.8	71313.8	120347	147323
ID_228_POS	Spiroxamine	C18 H35 N O2	297.266	9.391	Positive	87578.5	115006	109848	388854	149487	261198	194899	216367	125046	165581	199264	329696	188786	457586	286595	215453	527615	369486	130748	125533	142572	140108	140821	141197	143425	431358	157415	224090	234113	195688	163825	228309	148974	148608	157261	166560	2.11876e+07	211257	185171	190964	168208	174130	278454	292617
ID_436_POS	Unknown272	C22 H31 N O3 S	389.202	9.433	Positive	253643	246247	364981	458423	174475	169224	127213	278545	706599	683645	709912	828008	827137	196701	811150	670668	754971	837277	51065.8	48796.1	50195.4	54721.7	52648.6	56297.4	55562	159885	61956.7	89343.1	68367.8	78206.6	61534.9	89605.6	53864.7	54888	58328.5	87476.3	3.88981e+06	72983.7	79673.7	73239.2	337671	67725	114208	91332.3
ID_238_POS	THREO-SPHINGOSINE, (-)-	C18 H37 N O2	299.282	9.635	Positive	47731.1	52563.2	58650	207972	84450.8	154825	109548	121065	809654	762381	709341	954878	749621	1.55196e+06	1.8516e+06	1.35755e+06	1.69147e+06	1.42072e+06	72952.6	78628.1	69704.1	89999.7	75179.8	85261.7	77541.6	221494	89464.2	150591	107269	106362	83432.9	123929	78936.9	79190.7	78496.3	86721.5	4.87243e+07	107256	97862.9	103224	94574.4	93806.5	154691	138412
ID_765_POS	Unknown569	C23 H43 N5	389.35	9.638	Positive	216438	196460	265661	221710	143024	400810	152899	215066	1.00726e+06	747207	890822	707920	701684	952554	731077	685348	750056	847143	420751	268606	298527	410831	358357	208393	275526	496591	280697	549213	257544	113692	265086	170770	257433	307474	176353	312454	1.63839e+06	250233	523759	349011	559188	288294	318977	719103
ID_693_POS	Unknown503	C20 H43 N O3	345.324	9.639	Positive	1.27337e+06	1.23894e+06	1.18356e+06	1.26474e+06	1.1436e+06	1.13825e+06	899753	997635	4.35303e+06	4.23291e+06	4.23717e+06	5.00304e+06	4.4119e+06	5.47525e+06	4.40989e+06	3.94341e+06	5.11916e+06	4.88077e+06	2.00643e+06	2.12343e+06	1.03186e+06	2.15485e+06	1.81764e+06	1.3175e+06	1.1961e+06	1.19343e+06	1.602e+06	3.64024e+06	1.64655e+06	1.25508e+06	1.48659e+06	1.42442e+06	1.54848e+06	1.53373e+06	1.15713e+06	2.19027e+06	8.05045e+06	1.79512e+06	2.78184e+06	1.59778e+06	3.28409e+06	1.54896e+06	2.32895e+06	4.86186e+06
ID_226_POS	sphinganine	C18 H39 N O2	301.298	9.651	Positive	3.35162e+06	3.27519e+06	2.89956e+06	2.41268e+06	2.17645e+06	2.41662e+06	2.06637e+06	2.226e+06	1.12359e+07	1.06282e+07	1.04204e+07	1.14337e+07	1.09499e+07	1.1853e+07	1.10005e+07	9.24637e+06	1.19379e+07	1.22426e+07	6.09961e+06	6.22859e+06	3.18143e+06	7.03251e+06	4.88969e+06	3.76989e+06	4.11405e+06	1.82941e+06	3.62583e+06	1.08261e+07	5.69481e+06	4.13598e+06	3.93729e+06	2.5494e+06	4.14657e+06	4.35639e+06	3.34874e+06	7.67591e+06	2.63483e+07	4.03927e+06	8.58364e+06	3.26273e+06	8.95567e+06	3.04902e+06	4.32024e+06	1.17388e+07
ID_268_POS	Unknown120	C20 H39 N O4	357.287	9.796	Positive	35642.4	39221.9	40718.4	147147	60578.3	118880	85268.2	92078.2	327173	374361	305840	425800	341403	224813	469496	367037	421374	513645	53116.7	53615.2	53525.1	73359.8	55874.4	56661.5	57980.7	169020	68212.6	370825	72836.9	85846.7	63288.7	92335	59501	59351.3	64019.7	96782.9	5.12188e+06	83544.8	179242	72144.1	135969	70854.5	120269	123689
ID_341_POS	Unknown187	C40 H25 N O6	615.169	9.8	Positive	86950.9	96027.2	99536.2	349064	145863	273286	209191	211674	874731	890543	1.01022e+06	741752	590883	510302	685258	566922	660158	443624	122107	155074	123046	210413	128447	130256	139202	396546	157733	443811	170967	200276	147373	212264	145097	156547	147172	147208	9.99415e+06	192057	264744	175280	180827	162884	276481	247361
ID_529_POS	Unknown356	C37 H37 N S2	559.236	9.81	Positive	25383.7	27426.7	28998.8	104795	42945.5	80671.1	63407.9	65576	89408.9	105926	91318.6	113154	94726	128687	96442.4	83117.5	146977	82908	37828.5	35258.9	35836	39832.2	39792.5	40353.1	40486.1	120372	46869.6	64227	51872.8	61138.2	42271.1	65759	42695.9	41565.7	45593.4	43822.1	657963	59125	54206.9	48004.1	47685.9	50461	83118.7	72412
ID_352_POS	Unknown197	C27 H54 N O3 P3 S	565.307	9.824	Positive	81538.9	93210.6	90505.3	347371	137952	258080	203682	232395	602180	553613	533875	655240	521376	480435	402469	540983	532636	591306	116587	110773	116756	127951	122451	129624	129487	404146	157318	195661	166193	194470	140138	211234	139253	132951	137057	140768	4.52921e+06	189924	174126	157617	196963	147661	266998	240862
ID_304_POS	Unknown153	C30 H54 N5 P3 S	609.333	9.837	Positive	172254	249088	206835	395745	167031	281823	242904	190089	1.32455e+06	1.28534e+06	1.20516e+06	1.08859e+06	1.07391e+06	1.06869e+06	907512	1.04036e+06	967489	1.31789e+06	111587	106863	114493	123080	120086	119456	125897	360026	149198	188581	159865	171414	134802	198026	136103	143637	131839	140916	9.32631e+06	182693	202873	151616	333832	139271	256833	280076
ID_227_POS	Spiroxamine	C18 H35 N O2	297.266	9.84	Positive	53371.1	60475.6	66050.3	225376	94178	175211	132150	126142	826348	820051	907479	680064	806487	359462	135986	225036	314221	710734	82907.1	186674	80357.5	83015.3	129340	84101	87422.4	250871	100632	162522	112685	127420	90922.2	137050	91799.7	96880.9	88923.2	136150	615794	134488	265853	130409	363187	99456.5	173230	156273
ID_271_POS	Unknown123	C31 H62 N O5 P3 S	653.359	9.852	Positive	180344	187749	220971	205821	154462	237768	198706	164018	1.44132e+06	1.35282e+06	1.373e+06	1.1905e+06	1.27742e+06	934548	1.21899e+06	854346	1.11563e+06	1.10575e+06	70696.4	68629.1	75450.1	75949	76049.8	77354.2	82083.5	228003	94486	182375	105803	106300	84783.4	121611	86193.5	90964.4	79270.7	89241.3	9.18626e+06	112534	177178	103448	303979	93382.7	159467	271076
ID_201_POS	Palmitoyl ethanolamide	C18 H37 N O2	299.282	9.871	Positive	113511	128621	161871	509654	304776	448016	329448	349854	1.55257e+06	1.35997e+06	1.09848e+06	1.08444e+06	1.18927e+06	1.72754e+06	1.38378e+06	1.58494e+06	1.75217e+06	1.12166e+06	239088	157394	212394	309125	350492	317158	185931	519359	292440	340294	429355	363888	198765	289182	256013	303919	270394	302423	6.61571e+07	286032	338850	234326	403213	211526	381251	733858
ID_313_POS	Unknown161	C36 H61 N O8 P2	697.385	9.871	Positive	219802	158962	210304	319229	174716	375628	306719	238546	1.3833e+06	1.27666e+06	1.13348e+06	1.37214e+06	1.06361e+06	1.26211e+06	1.37178e+06	1.03194e+06	1.1989e+06	1.33391e+06	107020	137631	114217	112297	113338	117099	138621	346079	143369	240420	160165	198090	134690	193261	134364	124788	121045	138829	9.04761e+06	191156	243540	156600	387953	141363	254791	235444
ID_319_POS	Unknown167	C44 H62 N3 O P3	741.411	9.89	Positive	177910	225714	259814	248459	126833	231803	281430	230482	1.06973e+06	1.13692e+06	959200	1.13252e+06	997454	743445	1.21983e+06	724478	995029	1.10483e+06	73750.4	110190	72285.5	75829.1	87894.5	78342.6	81553.4	233525	99062.8	122354	106190	112018	89372.7	127866	90401.7	84625.5	92919.8	130716	8.45073e+06	184138	126757	101480	315142	93126	171426	300900
ID_343_POS	Unknown189	C37 H74 N O8 P3 S	785.437	9.911	Positive	273928	230585	249960	256344	191020	224940	197206	193409	1.05737e+06	930404	895290	962450	946388	950552	761101	747033	706406	726199	72246.2	92623.8	88325.9	74710.7	108648	80013.8	122296	228762	97042.3	229807	106285	114825	87549.8	154744	129214	98721.3	91024.6	125173	7.45641e+06	102939	136886	102238	316551	121508	155869	314875
ID_59_POS	4149853	C21 H41 N O4	371.303	9.928	Positive	35132.4	40056.4	43428.7	133577	59899.2	113679	85438.3	91151.7	2.10052e+06	1.74609e+06	1.62233e+06	1.77319e+06	1.64902e+06	1.46155e+06	1.67452e+06	1.64314e+06	1.53315e+06	1.7975e+06	125835	517094	137472	174344	233291	255376	134959	149150	84575	888887	315462	76557.6	121647	80905.9	58247.4	286535	175373	396152	616648	135910	2.0002e+06	138091	1.73673e+06	256453	278159	1.82065e+06
ID_402_POS	Unknown241	C45 H72 N3 O5 P S2	829.463	9.931	Positive	192387	295384	190112	447385	250899	227830	296947	246524	873327	800099	666628	686526	973731	690065	832115	726190	582896	596019	72537.8	106402	69446.8	93497.5	106002	101474	110133	222728	90674	149367	105380	114325	153005	120818	86982	90448.5	89353.3	113891	6.07531e+06	189703	211830	101368	260829	97343.1	181100	347737
ID_461_POS	Unknown295	C46 H72 N3 O11 P	873.49	9.946	Positive	251374	295847	278244	389250	192348	334502	263677	289673	1.05528e+06	952694	655049	759022	881013	810404	832796	741833	537991	613534	118982	202574	119005	157434	138454	155483	152946	336323	175812	321127	156024	189880	179964	180790	156761	136579	185664	166221	4.60117e+06	172148	236292	192054	454327	145686	241512	419309
ID_558_POS	Unknown382	C40 H85 N6 O12 P3	934.543	9.952	Positive	409966	444381	414831	387033	288124	292530	300173	285216	943496	1.0049e+06	761824	672659	1.02887e+06	691037	1.07269e+06	792163	903355	925419	96215.8	110197	126812	76616.8	52310.2	104500	115732	103883	81481.6	208334	71242.5	74571.7	116965	171472	70997.3	169469	99886.2	92513.2	5.09384e+06	61885.6	268909	52099	395243	49103.3	74597.7	462626
ID_569_POS	Unknown392	C48 H76 N3 O12 P	917.516	9.954	Positive	772120	677995	764342	998637	633435	619779	604077	596961	1.91469e+06	1.77892e+06	1.53112e+06	1.3121e+06	1.72072e+06	1.77681e+06	1.71146e+06	1.47647e+06	1.89144e+06	1.78516e+06	276626	269034	329077	225900	254207	267525	240563	440605	237968	464293	222589	250617	261223	384233	210174	407724	238990	361567	9.41955e+06	258071	594899	222709	837012	196280	343658	843434
ID_664_POS	Unknown478	C39 H83 N5 O11 P2 S3	955.472	9.956	Positive	247793	163749	229144	406429	192385	111612	185171	187938	645499	557619	436710	426154	527266	339810	395391	467562	562142	427963	107183	60213.6	124706	69831.7	96861.2	83887.6	37791.1	104529	42280.5	64844.2	47934.4	54199.6	46498.9	75497.6	53089.8	90012.6	39096.1	177763	2.61952e+06	53083.9	212218	44548.8	201503	45739.3	101024	207775
ID_728_POS	Unknown535	C41 H87 N5 O12 P2 S3	999.498	9.96	Positive	195824	145409	229121	168796	165687	114545	231993	169561	489909	425698	264251	383171	369090	270408	300174	331040	381986	296060	79246.4	140417	36551.1	90282.2	63371.9	122940	51265.1	107290	189359	73745.4	48912.8	55305.9	74607.8	58692.9	42078.5	71076.4	39553.7	44677.7	1.75424e+06	75111.8	98139.6	51778.2	126540	46672.9	77372.6	122315
ID_557_POS	Unknown381	C50 H83 N4 O13 P	978.569	9.961	Positive	438197	405074	355531	391708	432516	308861	312751	349138	1.04016e+06	1.01307e+06	676370	1.14596e+06	915443	1.14912e+06	954501	905318	901477	825056	129915	167957	163452	279037	64235.3	119663	96868.2	119076	96740.6	285830	146052	219268	45988.9	190891	89011.1	48561.9	73807.3	71854.4	5.57366e+06	82083.1	324720	62038.9	387799	162959	290742	350045
ID_759_POS	Unknown563	C43 H91 N5 O13 P2 S3	1043.52	9.963	Positive	141445	124146	125490	143903	96735.6	154224	71950	210693	266749	320336	245616	241169	195301	241818	221505	248710	166894	447118	35357.5	110265	41967.7	70970.4	37469	69457.1	65326.9	111373	45266.4	106886	50774	55357.1	43013.9	101579	49022	54354.7	49663.6	87592.7	1.20209e+06	56228.6	224853	47178.6	58927.1	48449	80316.8	75238.9
ID_482_POS	Unknown313	C52 H87 N4 O14 P	1022.6	9.967	Positive	303483	304058	266605	111068	337295	91475	134287	164585	592686	568420	607200	530883	674887	527953	501754	522546	670129	582155	72347.4	178119	78766.1	115935	80380.5	115338	49185.8	312053	79942.9	104119	55259.4	96406.9	83561.3	101988	88891.4	135829	162713	328540	3.20304e+06	61195.8	163865	178210	347261	179802	113895	286815
ID_538_POS	Unknown364	C46 H95 N6 O17 P S	1066.62	9.974	Positive	141584	107350	162370	144816	135600	116673	133837	137192	327333	294033	289382	274578	249658	343352	149312	318662	334849	345413	125272	128816	45660.7	97538.4	95643.9	59800.7	136236	122059	101733	252323	55645.6	60407.5	111400	115699	71334.3	69810.7	81922.4	186387	2.18599e+06	72557.8	206314	52602.3	146102	51368.2	107367	255329
ID_279_POS	Unknown130	C19 H41 N O2	315.313	10.026	Positive	259913	536928	769160	508087	176097	211855	315393	152066	2.65795e+06	2.23248e+06	2.00408e+06	2.87172e+06	2.62106e+06	1.87344e+06	1.83507e+06	1.8986e+06	2.81018e+06	2.47796e+06	98520.4	130710	92977.3	672701	139915	104918	135707	286985	135864	321219	141752	145882	112898	160930	122229	369345	171649	291416	2.22102e+07	141619	678470	137825	627797	126822	192525	4.25451e+06
ID_598_POS	Unknown418	C19 H41 N O3	331.308	10.054	Positive	485079	443632	396743	482376	408550	307177	341665	277908	555680	722436	644402	525896	623934	262814	451053	453827	417353	240393	73260.6	75339	73243.7	133432	83999.3	77138.1	83735.7	223002	125355	135550	110984	114218	91464.7	126000	98277.5	89016.5	96287.6	90202.5	5.88263e+06	111025	106324	104469	188482	99295.2	155732	191672
ID_225_POS	sphinganine	C18 H39 N O2	301.298	10.095	Positive	89514.4	147618	103984	297702	130557	245056	168320	290254	4.2071e+06	4.18447e+06	3.55403e+06	4.62599e+06	3.25174e+06	6.63022e+06	6.36635e+06	8.27162e+06	1.15723e+07	4.33639e+06	146268	233211	208997	135216	135469	190891	123709	329459	178054	862650	181831	168743	143706	226908	145193	267646	161527	244958	1.90986e+08	243838	566275	225119	400857	146767	358790	394324
ID_3_POS	(2E)-hexadecenoylcarnitine	C23 H43 N O4	397.319	10.18	Positive	44841.3	47719.2	48694.4	167571	72567	134809	100395	94086.4	2.30459e+06	2.47032e+06	2.61086e+06	2.95517e+06	2.87904e+06	2.72475e+06	3.04661e+06	3.34725e+06	3.55508e+06	4.03632e+06	147190	305813	62590.5	97208.9	147305	108447	152203	176266	82442.8	1.03182e+06	521954	256183	92573.1	138473	72887.6	267903	118662	566088	2.14452e+06	106388	2.31602e+06	88199.8	1.51994e+06	83159.8	130542	1.2233e+06
ID_311_POS	Unknown16	C20 H41 N O4	359.303	10.196	Positive	42423.5	43045.2	45791.4	159407	67673.4	124655	94981.4	90844.2	3.09179e+06	3.26045e+06	3.10229e+06	4.30458e+06	3.90016e+06	3.25188e+06	4.23329e+06	3.45741e+06	4.184e+06	4.69957e+06	64481.9	352521	75852.1	147709	118349	71878.7	101832	166762	74180.1	1.70362e+06	157341	153914	92549.3	99263.9	68957.6	108850	79655.2	905359	2.3435e+07	87515.1	2.02464e+06	83444.1	1.96519e+06	78675.9	118450	1.06121e+06
ID_200_POS	Palmitoyl ethanolamide	C18 H37 N O2	299.282	10.304	Positive	93456.9	81524.7	86906	300441	133454	221601	175926	166823	1.21726e+07	1.00471e+07	1.15618e+07	1.18687e+07	1.569e+07	8.05897e+06	7.15656e+06	5.75198e+06	5.27339e+06	1.37998e+07	354094	2.31218e+06	232943	978626	882680	625846	374827	299706	141488	8.5691e+06	157734	169489	129275	236941	182342	344023	633974	4.15334e+06	7.08921e+06	196372	5.76165e+06	148240	7.23334e+06	136546	221079	2.14353e+06
ID_230_POS	Stearoylethanolamide	C20 H41 N O2	327.313	10.312	Positive	57001.7	62318.5	67219.7	232384	98940.4	171403	136075	128869	77924.8	80200.5	83164.5	130441	147450	298171	150065	122138	181340	220135	79356.5	80772.7	87254.7	91576.5	88530.1	88767.5	93175.5	230028	109438	139927	114021	131095	99991.3	143215	103150	95023	95758.7	104645	1.07066e+07	124177	120800	114660	114093	105615	170999	146847
ID_474_POS	Unknown306	C19 H46 N5 O3 P	423.334	10.349	Positive	46107	53776.8	51489.1	176247	80169.2	135126	110258	109137	1.25493e+06	713738	1.2883e+06	1.42147e+06	1.60434e+06	993021	1.58107e+06	1.92418e+06	1.57256e+06	1.71572e+06	63332	110343	70700.6	74202.4	103707	100477	70916.8	185557	88674.9	297917	161290	107337	84454.9	113793	83580.1	77820	82104	144310	519444	100618	787763	90334.3	367779	89615.6	139454	247332
ID_453_POS	Unknown288	C22 H47 N O3	373.355	10.368	Positive	204378	213809	315098	219559	111426	434740	137354	191041	1.49522e+06	1.47681e+06	1.29997e+06	1.73012e+06	1.29471e+06	992495	1.52697e+06	1.10434e+06	1.56643e+06	1.2972e+06	756186	883820	281979	699665	493859	332994	233954	230838	118187	1.84008e+06	427594	180294	173515	145917	314814	344208	283987	1.01061e+06	5.28433e+06	193885	1.34863e+06	268444	1.24912e+06	138497	212027	2.01789e+06
ID_197_POS	O-pentadecanoylcarnitine	C22 H43 N O4	385.319	10.376	Positive	50509.8	58616.2	58750.2	192108	97494.7	144370	119903	124918	3.42102e+06	3.05508e+06	3.15349e+06	3.94507e+06	4.1836e+06	3.63032e+06	4.46809e+06	3.99226e+06	4.91784e+06	4.18788e+06	82515.7	152012	77063	72410.4	124637	84026.2	80160.7	201976	103410	451653	106388	116997	92346	127673	91101.5	114057	89492.6	98596.8	4.99059e+07	102439	721781	107770	945722	99182	152003	649816
ID_847_POS	Warfarin	C19 H16 O4	308.105	10.405	Positive	107146	131273	109312	374536	221621	284242	221644	232425	2.5634e+07	2.30459e+07	2.53782e+07	2.81236e+07	2.45659e+07	2.73418e+07	2.73753e+07	2.26133e+07	2.62933e+07	2.47423e+07	148667	158454	209983	236045	212148	205150	165669	394612	288777	259546	213082	273684	234382	283524	251417	226725	241992	229042	278759	194769	246679	232806	267677	290393	345815	319781
ID_616_POS	Unknown434	C20 H43 N O2	329.329	10.421	Positive	473822	821780	862675	1.40331e+06	877998	941499	633760	667930	3.25427e+06	3.549e+06	3.67426e+06	4.34748e+06	3.80286e+06	2.93456e+06	3.84028e+06	2.91742e+06	4.13137e+06	3.96245e+06	2.82583e+06	3.08376e+06	1.00879e+06	2.94141e+06	1.60312e+06	1.77296e+06	1.15406e+06	919496	792039	3.8123e+06	1.94435e+06	760473	1.04295e+06	237997	528893	1.98258e+06	1.36111e+06	3.3653e+06	1.47842e+07	624416	3.47829e+06	180901	3.41595e+06	208112	229089	6.09089e+06
ID_594_POS	Unknown414	C18 H44 N5 O3 P	409.319	10.442	Positive	30500.4	29591.9	33961.5	100499	49008.8	75894.1	63187.8	59252.3	38756.7	37238.2	39978.2	60678.8	51313.4	138726	72231.1	54814.5	82624.3	82916.5	40265.9	38551.3	38483.6	39994.2	43676	44079.7	43459	107851	47075.1	61844.1	52985.4	58175.3	47519.4	69477.5	48438.1	46053.1	46144.2	49316.6	743905	58211.2	51813.6	54626.2	49957.4	52517.5	85197.8	71631.6
ID_428_POS	Unknown265	C25 H41 N5	411.335	10.566	Positive	57627.4	65810.8	75493.5	204517	108873	171853	137608	141292	98953.2	99398.6	94504.5	189060	147144	256217	142427	165224	188700	184277	85628.2	94822.8	85326.6	87360.9	91623.6	98011.1	96013.3	229103	110988	143781	122698	128693	103059	162306	100848	100716	100136	111934	5.55633e+06	124620	135176	123240	112893	115111	178026	224914
ID_338_POS	Unknown184	C22 H45 N O2	355.345	10.594	Positive	111241	73254.3	165760	226170	120399	257392	170683	156251	1.8277e+06	1.15436e+06	1.13617e+06	1.28413e+06	1.00243e+06	893316	1.15887e+06	825436	1.57363e+06	901827	173402	452734	117535	167453	101324	99442.3	130460	253359	169500	759487	135688	141528	131972	174761	173568	112480	110737	358070	6.41048e+06	137814	763156	125521	1.51929e+06	126529	196874	2.64571e+06
ID_202_POS	Palmitoylcarnitine	C23 H45 N O4	399.335	10.605	Positive	218648	230927	114834	258027	169809	223613	304141	375062	3.42608e+07	3.52326e+07	3.62844e+07	4.40038e+07	4.29686e+07	3.56305e+07	5.15745e+07	4.35737e+07	4.25205e+07	5.0985e+07	1.64487e+06	5.79371e+06	838141	2.12542e+06	2.60395e+06	1.95567e+06	1.4518e+06	337580	1.15745e+06	1.25876e+07	2.60358e+06	894660	603355	207412	134774	2.37917e+06	2.68716e+06	7.35879e+06	1.20709e+07	440562	3.36998e+07	168356	2.76347e+07	294199	265382	1.28609e+07
ID_496_POS	Unknown326	C23 H41 N	331.324	10.675	Positive	3.48784e+06	3.39724e+06	3.31656e+06	1.98243e+06	2.27177e+06	2.00047e+06	2.4208e+06	3.3138e+06	1.12304e+07	1.2083e+07	1.0408e+07	1.16936e+07	1.15225e+07	1.17497e+07	1.11662e+07	1.07742e+07	1.09327e+07	1.01324e+07	1.954e+06	7.66483e+06	2.08371e+06	1.96031e+06	2.1276e+06	1.77184e+06	1.36059e+06	1.12672e+06	1.50608e+06	5.51205e+06	2.38412e+06	1.31497e+06	1.56539e+06	808031	1.67143e+06	1.33789e+06	982538	2.60285e+06	2.59175e+07	1.14633e+06	4.17245e+07	3.05304e+06	1.67429e+07	1.44201e+06	1.83603e+06	1.48764e+07
ID_545_POS	Unknown370	C28 H43 N5	449.35	10.695	Positive	29701.9	37386.1	34897	98126.5	49594.5	73633.2	81916.5	180471	186268	280658	212949	236503	312568	299734	196315	307727	147991	335094	46197.4	39351.3	47850.4	39890.5	43320.3	45791.2	47307.8	111782	50677.8	73728.9	62487	62947.1	51167.9	78285.7	51597.2	47508.8	47907	62562.6	233394	57554.3	84686	55579.6	83906.2	49670.2	79725	72671
ID_524_POS	Unknown351	C20 H36 N5 O3 P	425.254	10.727	Positive	33059.6	40692.9	38142.3	109649	55242.7	83778.8	79241	71254	41847.6	60580.8	42651.3	76886.8	60873.7	155911	84153.9	70362.5	92563.1	111248	49990.6	44811.2	44698.9	47980.5	47393.1	50612.9	52826.8	128768	58653.1	91284.7	72595.8	72387.5	56128.9	90950.3	56418.1	54180.5	56533	57287.6	595410	69495.4	64676.6	66367.1	59128.2	60421.2	92200.8	85099.3
ID_270_POS	Unknown122	C26 H46 N O2 P S2	499.269	10.733	Positive	35469.7	43659.5	40923	117642	59270	91369	85017.8	76448.5	55856.4	63416.3	46720.1	78488.2	66173.5	167277	90288.8	75492.1	99311.1	119358	53635	59908.4	47957.5	51478.3	50848.1	54302.7	56677.9	135504	62929	97939.5	77687	77664.7	60438.5	96112.6	59801	58130.3	60654.4	61464	3.26791e+06	74561.7	69391.6	71205.3	64704.2	64826	98922.4	91303.1
ID_164_POS	MFCD22416941	C25 H47 N O4	425.35	10.762	Positive	52722.8	137710	71422.6	145934	101064	118370	171320	133239	3.08897e+07	3.37491e+07	3.72248e+07	4.34049e+07	4.80364e+07	4.09441e+07	6.24639e+07	5.28846e+07	5.32832e+07	5.33867e+07	157181	781950	97564.9	146271	198047	87252.4	153391	171450	85269	4.74906e+06	497711	151795	80692.9	193653	128327	109752	160515	1.15774e+06	1.81903e+07	96595.9	1.21435e+07	92247.7	1.01003e+07	155933	161677	6.01382e+06
ID_827_POS	Unknown83	C23 H37 N3 O6	451.27	10.85	Positive	54829.1	57283.7	57377.9	141256	81795.5	128520	101493	381881	125933	202242	74243.2	160009	95625.2	306381	153221	246916	142621	232164	61916.4	59298.4	63236.4	69135.9	70322.9	67343.8	71810.8	159648	74832.5	120310	105920	96236	76086.8	111712	78401.4	74329	71870	72724.1	1.53925e+07	208362	98195.6	87624.9	86008.3	86465	121887	118749
ID_265_POS	Unknown118	C21 H38 N7 O5 P	499.27	10.867	Positive	47459.2	51587.8	51672.6	127210	68531.2	100372	90038.1	84563.4	81709.7	68819.8	130157	87257.6	76162.6	160999	99644.9	83592.8	112979	113023	55759.8	53402.1	56788	62261.4	63330.4	60647.5	64670.4	143774	67347.9	108846	95388.1	86286.8	64685.9	100604	70605.6	66938.1	63909.2	65346.2	3.08942e+06	87731.9	73910.9	73590.2	72884	67738.4	105723	94926.3
ID_744_POS	Unknown55	C22 H45 N O4	387.334	10.885	Positive	86061.8	74819.8	75258.8	188915	101773	149059	133713	125582	2.86407e+06	2.87082e+06	2.98152e+06	3.31858e+06	4.24654e+06	3.28152e+06	3.46677e+06	3.44175e+06	2.77291e+06	4.65524e+06	81975.5	533862	133463	167989	176697	227790	96039.8	213513	144086	1.46114e+06	132781	128142	91425.3	149404	101257	155429	175347	1.09098e+06	1.37397e+07	163197	3.57566e+06	111887	4.06457e+06	102479	157006	1.54526e+06
ID_257_POS	Unknown110	C17 H41 N9 O4 S	467.301	10.886	Positive	53564.5	54111.3	54568	137667	73082.1	115917	103982	96191.7	56762.3	65046.7	61985.6	93205.5	89393.9	202072	198630	97016.4	135156	130527	63564.5	60543.2	62128.5	66791.4	68518.8	66698.5	67774.3	166040	76386.9	113421	103258	99650.1	71097.5	109840	78743	72629.5	72404.1	75466.4	6.42808e+06	89086.1	84703.2	84317.2	81729.6	79693.3	118519	106514
ID_530_POS	Unknown357	C24 H52 N8 O3 P2 S2	626.306	10.943	Positive	25374.8	27031.2	29219.7	75605	42013.6	60340.3	58061.4	49672.4	42251.9	34631.9	44694	57796.6	87323.4	104183	68451.9	52714.1	72057.1	71900	35844.7	34756.2	36161.2	35869.7	36274.2	38184.6	38848.9	80400.7	44841.4	61883	53311	50486.8	40624.5	61648.4	42349.9	39310.3	40216.7	43151.1	2.17677e+06	47477	43887.5	47093	45960.1	45472.2	66066.2	62983.1
ID_321_POS	Unknown169	C27 H49 N O4	451.366	10.964	Positive	68457.6	70350.6	73466.1	190091	105633	153240	145982	124890	1.04911e+06	1.0595e+06	1.21446e+06	1.728e+06	1.56713e+06	1.17133e+06	2.15916e+06	2.06032e+06	2.07197e+06	2.08389e+06	90123.2	87386.3	90918.9	97034.8	91203	103055	100397	212383	117397	208248	139636	126986	105019	157731	106479	103941	101116	113398	3.11808e+06	119908	235200	120282	229664	116769	166108	182943
ID_634_POS	Unknown450	C19 H47 N5 O10 P2	567.281	10.989	Positive	81199.1	140079	107583	182323	85201.6	87895.8	160497	71193.7	193464	165993	184263	213146	198281	144169	229727	147403	280823	194770	48841.1	136911	92317	138530	72741.2	151805	60390	120139	67336.6	149993	184564	113126	103965	90471.6	60652.6	59618.8	93497.3	136748	1.46805e+06	68776.7	67168.1	97347.7	62635.8	76716.7	90462	177925
ID_196_POS	O-heptadecanoylcarnitine	C24 H47 N O4	413.35	11.014	Positive	70475.2	119807	81737.7	212648	121116	184063	174836	137767	194708	150841	167070	151951	235889	275195	378710	190939	196628	285801	100228	113510	95338.3	179303	102622	105662	188876	229835	126250	170391	149201	145044	118969	170712	207982	112495	113481	172298	4.48551e+06	129776	137687	130181	134006	122638	182461	241631
ID_777_POS	Unknown58	C25 H44 N5 O3 P	493.316	11.019	Positive	51482.2	56287.1	57464.5	155340	88475	131657	111324	204075	662675	525721	544702	583873	87021.9	395775	190612	335885	354817	204495	72064.5	86291.2	69644.7	103248	73663.2	76675	83241	167895	92225.9	124471	108991	104088	82365.9	118346	88841.8	80308.2	82898	82869.9	6.98872e+07	424151	190013	162440	97891.2	89587.2	133288	159673
ID_736_POS	Unknown542	C84 H140 N9 O16 P S2	1625.96	11.038	Positive	193500	221678	184702	388476	250217	215813	203966	89276.5	506987	526991	476412	319769	391911	504013	578126	523417	446073	312577	300049	217191	329750	304639	196422	171962	197254	476006	174270	348678	183340	201348	500071	312419	336227	217609	158319	207668	2.01999e+06	90714.1	400744	294521	313505	186476	143077	341544
ID_698_POS	Unknown508	C79 H151 N10 O15 P3 S	1605.03	11.043	Positive	129343	325577	188898	230656	343867	256236	193958	115562	408396	365381	444442	646885	554127	606208	557757	365710	517535	400309	363509	278125	390577	309393	151831	277654	217653	442433	166044	384334	260196	289583	474909	181441	286771	272432	312889	222154	2.07665e+06	76380.8	259749	100895	232868	231945	161421	278810
ID_543_POS	Unknown369	C25 H45 Br N2 O2 P2	546.215	11.048	Positive	41622.1	48328.6	48273.6	125588	71529.8	108706	103257	81364.2	63014.8	55081	61748.2	87686.3	67617.6	162528	103913	87958.9	122833	122846	59346.4	60104.6	59661.2	64053.1	61308.4	62403.3	68827.7	135399	73243.7	100586	86872.7	90898.6	80495.2	95680	69546.1	68644.6	67021	68239.6	138305	75549.4	81316.6	73248.5	79142.6	72429	107760	97424.4
ID_739_POS	Unknown545	C20 H46 N8 O9	542.338	11.054	Positive	52253.9	309509	219537	145613	334494	298512	213721	90513.7	569996	417988	405502	614116	431695	320120	405876	426271	495534	470495	423990	189909	354856	409416	339798	215155	273039	358481	274571	447159	260669	284631	366409	181479	262017	381852	182026	296345	2.13239e+06	119283	507983	241240	379979	342769	272643	392798
ID_789_POS	Unknown590	C19 H37 Cl O6	396.228	11.091	Positive	55371	282290	120043	201129	85274.5	162092	119792	103447	102711	231507	139124	183179	95452	299220	154233	205311	249500	145786	464037	206323	78445.9	79542.8	77604.6	2.94476e+06	529270	1.70613e+06	92477	169097	393647	308218	195335	213828	138903	594179	745057	170693	153951	95758.1	508663	205045	168263	92767.7	178927	201878
ID_610_POS	Unknown429		572.29	11.099	Positive	48197.3	55334.4	66085.6	137516	74006.4	116379	96471.7	90044.4	64278.6	62533.2	63651.5	97189.6	85694.9	178191	112006	91569.7	122670	126899	67962.2	69223.2	69112.9	67391.1	67550.4	74867.8	77327	153453	80496	110813	96255.7	93818.6	99276	119415	75532	74256.1	73329.2	77521.1	2.80508e+06	86880.3	83579.3	91315.5	80896.2	81719.3	115914	109938
ID_14_POS	1-[(9Z)-hexadecenoyl]-sn-glycero-3-phosphocholine	C24 H48 N O7 P	493.316	11.109	Positive	916567	1.22397e+06	1.08012e+06	1.41481e+06	1.25822e+06	1.03518e+06	1.16951e+06	1.50937e+06	2.49876e+06	2.79263e+06	2.52645e+06	2.77586e+06	1.70689e+06	2.25531e+06	2.66662e+06	2.74183e+06	2.61919e+06	1.47693e+06	1.58709e+06	1.19477e+06	1.3285e+06	1.36914e+06	1.42339e+06	1.33612e+06	1.5742e+06	2.08622e+06	1.29001e+06	2.17466e+06	1.45856e+06	1.2854e+06	1.71618e+06	1.58374e+06	1.02317e+06	1.15265e+06	1.02362e+06	1.23086e+06	7.6704e+07	1.16435e+06	1.79314e+06	1.25964e+06	1.64736e+06	1.50076e+06	1.53296e+06	1.99709e+06
ID_523_POS	Unknown350	C21 H36 N6 O5	452.273	11.132	Positive	183365	227952	122456	336015	227900	197027	309450	223864	500658	537400	490209	475694	364912	771666	328202	452000	789009	240327	349681	246458	336370	416882	214114	151031	222142	445449	314695	346459	155615	159142	300550	215999	295433	307211	237601	268027	3.98986e+06	131084	189073	332586	223316	240730	434014	297574
ID_5_POS	(2R)-3-{[(2-Aminoethoxy)(hydroxy)phosphoryl]oxy}-2-hydroxypropyl (9Z)-9-hexadecenoate	C21 H42 N O7 P	451.27	11.135	Positive	183365	227952	122456	248051	227900	197027	309450	187236	1.10349e+06	1.31562e+06	1.35887e+06	1.10212e+06	861111	263050	716724	925591	1.07039e+06	630232	349681	246458	336370	416882	214114	151031	222142	445449	232313	363067	155615	159142	300550	215999	295433	307211	237601	268027	1.51205e+07	131084	219665	332586	267538	240730	320395	297574
ID_417_POS	Unknown255	C16 H37 N9 O11 S	563.232	11.209	Positive	63924.7	78209	71361.9	119332	86221.4	110198	94014.6	93572.2	93486.8	107365	84291.6	111747	102679	136567	119546	95575.1	118850	115505	110443	91737.7	95830.1	86466.4	83370.2	85446.9	94881.1	138223	84941.8	119804	96386	97796.6	102489	106715	92650.9	86665.9	78484.4	86242.7	1.84373e+06	73248.9	107755	85067.4	97705.9	91124.4	96977.7	110905
ID_502_POS	Unknown331	C23 H50 Br Cl2 N3 P2	579.204	11.218	Positive	85614	108752	89265.3	158688	118112	137798	116985	120317	133521	131400	128266	143902	125665	210630	184092	142860	145456	141362	135167	120550	117283	106758	118569	116750	117249	169165	109035	146623	131553	128075	125432	135729	113392	121162	96054	121207	540268	106051	131877	116767	120465	115585	127893	141675
ID_388_POS	Unknown229	C30 H31 Cl N7 P	555.204	11.237	Positive	108084	126942	112114	185301	137869	166624	167613	141025	155855	156152	149721	187030	153411	298278	237435	166954	183197	244218	157776	140714	160399	159750	152288	170998	173668	212474	132499	190732	169573	163193	165834	171221	140049	141429	120260	147964	776971	146179	170755	166147	144246	150921	157400	172363
ID_454_POS	Unknown289	C16 H44 N7 O5 P3 S	539.232	11.239	Positive	119669	136347	120421	199030	148083	178970	180031	151474	167402	164743	160814	200887	164777	397179	206944	249200	196770	214894	169465	151140	172282	171586	163571	183667	186536	228216	142826	204863	182136	175283	178121	183906	150425	151907	129171	158927	2.54366e+06	157009	183406	178457	154933	162103	189118	209941
ID_478_POS	Unknown31	C26 H40 N5 O3 P	501.285	11.239	Positive	176118	213515	188574	332898	231893	280260	281922	275971	932009	917310	697091	360654	557169	452041	662741	352511	357265	486469	265377	249736	269788	268698	300887	321976	292108	532073	253433	451825	329772	409578	329006	287990	333974	297877	229249	299873	4.27809e+07	326730	327262	265750	334493	253847	307873	289912
ID_229_POS	stearoylcarnitine	C25 H49 N O4	427.366	11.276	Positive	281503	327266	171279	253001	192679	312213	484580	199442	5.90139e+06	5.30837e+06	5.54061e+06	7.06108e+06	7.7152e+06	6.0466e+06	9.47384e+06	9.82472e+06	8.40337e+06	1.02766e+07	332696	592229	228340	708764	207927	527962	494771	290103	181644	4.86738e+06	231527	222816	285778	299991	229515	191969	495519	990223	5.43696e+06	310916	4.34189e+06	233858	2.25517e+06	457652	240402	1.17647e+06
ID_317_POS	Unknown165	C17 H36 N6 S	356.271	11.289	Positive	91385.4	113243	106928	153890	107493	131421	144117	124510	1.12877e+06	1.19157e+06	968958	840036	831411	690503	967199	842269	748305	988375	1.06875e+06	787192	693364	550252	831495	774160	542819	816320	776117	849946	640082	481040	382552	443635	403460	615267	234728	265998	2.598e+06	358123	1.02958e+06	628380	897864	675220	540222	471618
ID_555_POS	Unknown38	C29 H39 N3 O6	525.285	11.339	Positive	126353	249221	241662	249240	194524	377405	284460	141395	2.31233e+06	3.10518e+06	2.20659e+06	1.88311e+06	1.63867e+06	1.50344e+06	1.53129e+06	1.47047e+06	1.12529e+06	744784	305780	310491	124668	358302	148261	201820	400912	369265	197646	1.16689e+06	181668	132026	224932	209322	218121	164352	262673	336183	2.57485e+07	419218	194750	186259	339400	399001	439726	391854
ID_458_POS	Unknown292	C34 H34 N3 O3 P	563.232	11.341	Positive	85340.2	99235.9	91341.9	160921	123360	138710	146050	152448	132942	129421	257734	303902	120998	198911	158823	155194	214551	182578	119703	121536	120138	108013	115295	117677	131326	191469	111465	189726	137974	142346	129995	134814	115871	131089	96124.8	125856	1.2092e+06	117917	129947	122555	129726	143199	157961	157163
ID_394_POS	Unknown234	C18 H40 Cl2 N9 O4 P S	579.204	11.346	Positive	103608	120479	110895	195368	149767	168402	177314	185081	141623	157125	151038	162030	145995	241491	192820	188415	203968	224338	145327	147552	145854	131134	139975	142868	159438	232455	135325	230339	167509	172817	157822	163672	140675	159151	116701	152797	524758	143158	157764	148790	157496	173853	191774	193190
ID_719_POS	Unknown527	C21 H45 N9 O9	567.332	11.35	Positive	78465	85389.1	82796	145360	105391	123223	135688	141631	85788.1	120239	102177	118311	111721	184799	141443	144183	145437	169624	103730	89939	98869.6	95141.8	101311	106244	96240.2	177884	89044.1	150056	117214	113754	100579	125249	90312.7	106444	89304.7	106625	3.85263e+06	109550	109312	102263	118102	105621	121304	146012
ID_250_POS	Unknown104	C22 H43 N3 O6 S	477.285	11.355	Positive	167251	180965	166569	382196	230878	252948	266334	278000	421298	452473	465164	381331	253417	362730	423544	312186	309659	466863	242488	221630	219080	206990	224115	214594	239484	349159	203265	345980	251606	259579	237057	249895	211300	239052	187509	229508	1.89129e+07	215030	263069	235334	236566	261135	288054	313366
ID_800_POS	Unknown60	C26 H43 N3 O6	493.317	11.357	Positive	111568	129282	117726	206685	149853	183235	192932	321772	154098	179226	147597	168225	162156	424978	237842	401054	214508	375887	158127	160548	158552	135280	144053	151066	136842	252931	141788	250627	172962	188039	171724	178089	128414	151350	126981	166255	1.88454e+06	155768	155429	145407	167927	180105	172480	207612
ID_512_POS	Unknown340	C16 H43 N7 O7 P2 S	539.241	11.373	Positive	57621.8	64162.7	64897	116217	89928.5	101307	98911.3	98177.4	132054	86962.2	145395	93494.7	83509.1	158000	117617	101771	136987	123118	79925.9	76630.6	89131.5	76221.7	71976.7	75071.2	68573	142437	85916.4	103489	94580.5	89480.1	89093.3	112175	82904.6	75135.4	71770.6	80979	1.04947e+06	79611.8	99761.8	83449.8	90526.5	84653.1	110046	110794
ID_443_POS	Unknown279	C27 H51 N O4	453.381	11.379	Positive	120809	126256	121750	214834	157383	197270	209721	240348	737738	839315	882902	1.11935e+06	1.17303e+06	1.32492e+06	1.50898e+06	1.64067e+06	1.79665e+06	1.38839e+06	149960	142352	157666	161455	171925	143050	163319	271716	150361	254548	172490	167093	170496	197387	153260	166080	147936	164860	3.6136e+06	178431	314662	162089	175230	179239	192590	247782
ID_335_POS	Unknown181	C28 H44 Cl N S4	557.204	11.386	Positive	47074.5	54342.1	54901.1	108107	74430.5	88095.1	89750.7	82619.7	104046	54987.8	64555.6	103271	74938.1	148674	108940	95764.1	108617	115851	63923.5	61679.9	62871.1	66784.1	66575.6	67277.4	62215	113599	59850.3	97380.7	79982.4	84198.4	71668.4	91426.5	74999.8	69722.4	63061.1	65908.3	658706	74912.6	89108.6	71646.9	71039.7	78492.6	100165	104254
ID_378_POS	Unknown22	C26 H40 N5 O3 P	501.285	11.387	Positive	140600	158600	163038	296901	218166	258432	347023	239887	1.5382e+06	1.72704e+06	1.72984e+06	1.10587e+06	734828	1.15898e+06	868185	839927	997910	494137	188751	173421	223611	189555	183405	192432	173211	341729	170956	314221	226785	229804	216770	249778	204698	191736	172114	195055	3.33195e+07	207424	270607	225836	242459	214231	282622	284543
ID_345_POS	Unknown190	C17 H33 N9 O11	539.232	11.389	Positive	58461.2	67486.7	68180.9	134256	92434.2	109404	111460	102604	120811	214050	80170.7	107935	93064.6	184636	135292	118928	229600	143873	79385.8	76599.4	78078.8	82938.3	82679.3	87559.9	77264	141077	74327.2	120936	99329	104565	89004	113541	93141.2	86587.2	78314.7	81850.6	1.60771e+06	93032.9	110663	95752.4	93414.1	97478.8	124394	129472
ID_386_POS	Unknown227	C19 H45 N9 O9	543.332	11.391	Positive	63368	73151.1	73903.5	145525	100193	118587	120815	111216	76650.4	93669.7	86899.7	116994	100876	200133	146647	128910	149668	155949	86048.9	83028.6	84632.2	89899.6	89618.8	94909	83749	152918	80565.8	131086	107666	113341	96474.4	123071	100959	93854.8	84887.9	88720.6	5.89356e+06	100841	119951	103789	101255	105661	134835	140339
ID_18_POS	1-arachidonoyl-sn-glycero-3-phosphocholine	C28 H50 N O7 P	543.332	11.435	Positive	46280.6	49904.7	50458.1	118424	72566	101652	94673.4	86121.5	59707.9	72263.4	75866	89416.2	74806.2	159343	126401	97665.8	126952	138682	64201.3	59970.7	64248.1	65660	71695.5	69571.1	71523	129977	80292.4	103491	86598.3	88396.5	71304.9	130391	69825.4	73320	70111.6	74503.5	212443	80592.4	81044	75333.9	78226	78780.4	110521	103510
ID_514_POS	Unknown342	C36 H31 N5 O2	565.248	11.467	Positive	45269.8	47561.7	49167.7	115396	71921.6	99051.9	96628.2	109415	78394.1	55208.3	56588.2	82330.2	70051.4	155268	102543	95168	120685	110584	58956.8	55900.7	58558.8	59713.8	62451.2	70165.6	68656.9	126951	70768	96983.6	82190	87420.4	67408.1	99914.5	68039.7	64722.7	66860.3	68433.3	1.04934e+06	73841.5	70907.4	72221.8	76225.4	75157.7	106088	100863
ID_589_POS	Unknown41	C28 H42 N5 O3 P	527.301	11.468	Positive	42208.8	44345.7	45843.1	107593	67058.5	92354.4	149854	212772	174756	226304	105266	76113.7	65314.8	144769	160071	147610	192474	220482	54970.3	52120.9	54599.2	61436.5	58228.4	65421.2	64014.6	118367	65982.9	155039	76632.6	81509.3	62850.1	93158.6	63439	60073.5	62339.4	63806	1.24228e+07	99064.8	66112.9	75674.9	96365.6	70075.8	173949	157231
ID_414_POS	Unknown252	C31 H41 Br N3 O P	581.22	11.472	Positive	44555.9	46811.6	48392.2	112674	70787.3	97489.7	95104.2	84188.6	55774.5	54337.6	55695.7	80346	68946.6	148792	100926	93667.1	118782	108840	58027	55019	57635.2	58772	61466.2	69059	67574.1	124949	69651.9	95454	80893.7	86041.6	66344.9	98338.7	66966.6	63413.9	65805.8	67354	261437	72676.9	69789.1	71082.8	75023.2	73972.4	104415	99272.2
ID_653_POS	Unknown468	C21 H46 N7 O5 P	507.332	11.535	Positive	55088	128237	58896.8	132865	108417	127229	114913	116296	65907.4	63551.1	115724	119588	90405.6	181664	136903	138871	146550	176660	69737	70495.4	74524.5	75254.5	77609.1	77274.2	83859.2	155425	85219.1	113814	105695	99140.5	81664.5	116311	85344.3	82739.1	84660.5	89180.2	2.92045e+06	98876.5	93941.7	99291.3	94587.3	90598.1	122474	120508
ID_670_POS	Unknown483	C32 H40 N10 O3	612.327	11.544	Positive	147668	206999	147633	94343	135252	126023	152300	225728	291311	322972	312529	303541	264654	320644	347380	193920	186320	158788	83156.4	113312	52917.3	125119	55107.6	134782	115152	225949	127458	173076	206577	163671	116097	177108	100547	63337.2	136676	62730.1	2.04364e+06	89234	140160	111936	96870.8	120517	85018	280441
ID_753_POS	Unknown558	C34 H48 N3 O4 P S	625.313	11.551	Positive	132257	160190	146998	117257	170530	120085	81024	216779	183595	185501	106634	129148	215842	301909	269148	74498.4	291327	164493	164187	72692.4	120111	86474	83316.3	112171	100179	109090	176746	107496	88517.6	143500	76430.7	158602	59902	79074.9	178430	208479	1.33368e+06	62414.7	74258.7	109564	159796	95099.3	84038.5	221696
ID_160_POS	Meprotixol	C19 H23 N O2 S	329.146	11.554	Positive	40117.4	44019.7	42891.2	97438.3	64064.3	92653.8	84189.4	93512.8	191948	173817	170837	162815	210709	206454	279933	227886	238226	172380	62383.4	51337.8	54271.9	54182.8	61599.7	70160.2	61069.8	146623	63111.7	565980	76971.7	73047.7	58545.2	84702.9	62151.4	76467.2	61183.2	93811.2	576141	69138.3	282955	72308.1	113394	64194	87194.3	162560
ID_723_POS	Unknown530	C33 H49 N5 S	547.372	11.562	Positive	196432	300886	244551	294222	284879	159395	259612	314129	413530	412488	506218	357391	516960	392239	485591	440626	369725	646788	56706.2	71743.9	146273	71125.8	133462	141461	138309	343073	100785	110300	95263.1	159111	122016	255100	315141	169488	120001	201801	3.33004e+06	81958.6	367701	74059.7	275803	110826	91294.6	388010
ID_405_POS	Unknown244	C27 H49 N3 O6 S	543.332	11.58	Positive	44002.7	49374.8	49250.7	107201	70483.4	96468.5	115346	102883	52068.6	54875.6	57301	89308.7	69461.3	145974	102442	112833	111010	104849	54754.5	56481.7	58747.7	59286.8	62181.3	66351	67188.9	126101	70387.5	89600.8	84684.1	83946.4	82411.2	89917.3	71785.3	67399.5	67313.7	71452.2	2.46388e+06	79616.3	76164.7	79553.3	74973.9	73783.3	98066.6	97640.9
ID_730_POS	Unknown537	C21 H46 N9 O3 P	503.345	11.586	Positive	65421.8	176305	115988	150515	117839	363317	141422	247905	258157	321008	291715	246016	213605	310122	223213	269794	253982	263620	83139.1	69320.8	91952.6	82868.9	92382.7	187924	82234	245241	185673	122732	91201.5	84024	62969.1	169850	70319.4	66023.2	177939	143767	1.97786e+06	88909.7	117165	82513.9	82832.8	128979	225965	407894
ID_398_POS	Unknown238	C16 H41 N9 O2 P2	453.286	11.588	Positive	378388	368997	458473	338939	600574	606006	412737	554897	1.15501e+06	1.02054e+06	1.11179e+06	1.03401e+06	940903	810951	784314	917498	1.2718e+06	594319	217012	384089	390352	220997	171556	178746	245938	266684	421006	234060	126655	365913	356836	155272	552291	217921	148240	317957	1.4193e+07	293957	707732	157652	588912	252586	158185	507219
ID_133_POS	guaietolin	C11 H16 O4	212.105	11.608	Positive	471836	598445	537808	440489	499640	336861	387265	381152	1.07964e+06	969667	1.02866e+06	853958	1.00143e+06	534674	703411	865813	797647	711456	154586	173967	87597.6	154405	110833	112959	97430.5	156510	143262	179805	268922	83627.8	83228.2	139575	88233.3	68495.5	154306	237654	6.74812e+06	116180	401573	70279.5	350255	70072.2	111357	393495
ID_240_POS	trans-2-Dodecenoylcarnitine	C19 H35 N O4	341.256	11.608	Positive	358285	588951	295119	383613	571069	429402	486192	515282	1.06679e+06	1.04382e+06	954973	874541	899964	779644	926940	1.00834e+06	1.11903e+06	772180	54048.7	285471	73663.4	74673.8	102456	111540	376841	204652	96606.4	218384	84128.8	214856	60006.8	384260	80946.4	94223	99559.7	272041	6.15132e+06	89817.6	341251	80553.7	529950	67386.2	221341	408395
ID_641_POS	Unknown457	C3 H12 N6 S	164.084	11.609	Positive	101141	138636	73732.1	256155	324893	158377	288435	319511	237233	359733	223909	375955	437743	242112	496270	199939	459232	390172	66705	64798.7	194550	79328.2	66200.1	197184	121896	138500	121774	104305	84676.7	92694.3	192111	199698	158976	102309	151088	130597	2.49298e+06	152375	202460	131272	351888	249414	105894	222430
ID_755_POS	Unknown56	C29 H41 N3 O6	527.301	11.612	Positive	50963.8	52515.9	52383.8	119292	74156.8	102606	98265.7	93008.6	199417	240728	205459	154077	151603	305896	148240	85846.1	125105	116303	61283.5	76102.4	62215.6	77334.9	62616.9	70572	68200.5	133408	74865.3	100471	81563.9	89286.8	70623.2	99077.1	76352.1	70399.9	70664.6	73470.6	4.76187e+06	84681.2	81010.1	81035.8	80047.8	78477.2	130472	106469
ID_78_POS	Acetophenone	C8 H8 O	120.058	11.612	Positive	174724	194719	184477	336804	400302	380431	545409	158188	587914	582870	380863	392793	392614	721560	551959	418240	337447	374420	235437	270363	209523	242566	285588	245822	375698	127325	71451.4	273434	182584	99088.3	222367	208397	344310	292652	67442.2	309706	4.68714e+06	377988	481123	318080	472820	339018	249176	222987
ID_605_POS	Unknown424		222.115	11.614	Positive	67263	52392.2	76728.9	119011	200192	102364	136405	92789.6	156743	174204	94137.3	113124	77171	289444	135692	160639	143498	116029	61139.1	72253.5	62069.1	69770	62469.5	70405.8	68039.9	133094	105625	100234	81371.8	83733	70456.8	98843.7	76172.3	70234.1	70498.2	122227	1.25795e+06	84481.8	82315.7	80844.9	141827	78292.3	104577	158518
ID_37_POS	2-Isopropenyl-10,10,12,12,15b,15c-hexamethyl-2,3,5,6,6a,7,9,9a,10,12,15,15b,15c,16,17,17a-hexadecahydro-4bH-chromeno[5',6':6,7]indeno[1,2-b]pyrano[4',3':3,4]cyclopenta[1,2-f]indole-3,4b-diol	C37 H47 N O4	569.348	11.638	Positive	52350.3	48369.2	53169.4	122538	82997	103922	100939	121537	55761	93249.4	57869.9	81847.4	78804.7	156927	113007	91400.6	113553	119467	62950.7	86970.1	61316.7	71837.3	64320.5	68709.8	70470.4	137824	76259.1	103204	85092.1	86214.1	72544.5	101773	76645.3	71905.8	72587.1	79448.2	3.7035e+06	134987	78347.5	81088.4	78830.7	77432	107676	109365
ID_584_POS	Unknown405	C68 H103 N2 O6 P S	1106.73	11.668	Positive	145349	360501	198560	258763	280116	120806	146072	281291	513478	447815	571700	427822	714958	175470	425988	525169	496492	571540	367187	453500	283618	300793	136008	338279	421681	714313	137351	455262	218549	220637	344069	382921	87931.4	452748	204778	306713	3.13875e+06	101683	497214	195376	187979	279531	163912	206139
ID_821_POS	Unknown78		990.665	11.672	Positive	58527	69772.7	67735.9	139669	103215	291796	128670	339725	890306	1.0275e+06	884234	582609	227500	690920	211872	459766	361837	465256	156588	83992.8	99571.4	85256.5	95248.8	85447.8	91260.4	171399	98072.4	128655	185598	107268	97038.5	133664	96108.7	93588.8	95250.7	98802.1	7.76781e+07	1.20413e+06	1.04741e+06	1.39363e+06	1.1145e+06	97711.3	135116	135875
ID_31_POS	2-[4-(3-Hydroxypropyl)-2-methoxyphenoxy]-1,3-propanediol	C13 H20 O5	256.131	11.675	Positive	367488	389925	345486	356214	413114	396088	333887	388570	777182	829934	777943	835858	778648	715123	825135	742957	697252	629236	90455	96735.3	66093.3	93995.9	101583	166170	118575	114888	159684	86237.3	157707	71901.4	110581	191350	71779.8	62732.4	87837.4	142326	6.20997e+06	128528	365010	67693.8	340081	121495	90567.6	387200
ID_53_POS	3-Hydroxy-cis-5-tetradecenoylcarnitine	C21 H39 N O5	385.283	11.675	Positive	1.10817e+06	1.44349e+06	1.21503e+06	1.46765e+06	1.38942e+06	1.88334e+06	1.59364e+06	1.50349e+06	2.45881e+06	2.66527e+06	2.43508e+06	2.64431e+06	3.00837e+06	3.13964e+06	2.99787e+06	2.97994e+06	3.43959e+06	3.31489e+06	258731	400293	225797	346452	262303	260245	406711	254253	294747	568729	304047	346713	283788	241431	239905	238722	201743	455756	1.62887e+07	226728	1.1835e+06	183206	1.15873e+06	221673	284902	1.68101e+06
ID_619_POS	Unknown437		223.615	11.677	Positive	66175.9	74478.8	59556.6	107107	199441	182735	191434	92831.5	188605	199504	196511	179646	174410	147074	259307	352045	120379	136155	57478.1	59017.6	59378.5	104964	66121	65526.3	75783.5	131438	81239.3	98660.3	81149.6	82259.2	74414.7	109869	73701.7	71769.3	103761	75767.2	1.14795e+06	85228.3	127704	91701.1	100939	74930.7	103614	104197
ID_592_POS	Unknown412	C29 H7 N3 O10	557.013	11.718	Positive	63096.4	84051.4	139134	217874	111220	124451	153576	130639	281808	365484	344775	187523	267074	140644	282476	228789	138620	227617	91031.5	77001	188269	178490	71329.2	82154	99073.4	105489	93924.2	276512	71644.6	116980	63061.8	82480.9	58443.7	99782.2	119579	124575	1.4126e+06	71971.5	163787	92200.2	276477	195556	165701	350079
ID_669_POS	Unknown482	C84 H150 N5 O13 P3 S3	1625.96	11.732	Positive	45626.5	168892	223676	150903	136931	163297	94143	326318	550595	403955	364369	236486	418946	228735	128935	332274	622119	172234	169447	95695.8	60033.8	312373	233582	133258	106205	128294	70096.7	105651	132053	118342	393880	133446	121204	97422.7	88677.7	123112	1.72817e+06	76685.1	86399.4	131633	140720	153467	100050	174189
ID_630_POS	Unknown447		542.672	11.734	Positive	118062	149767	62670.7	134633	233345	172497	377486	121719	311408	519643	311028	254861	308803	307646	138070	357548	242974	279494	71678.4	134331	76587.1	135394	131950	99447.4	135403	199878	191981	120624	301250	238748	146966	382737	137273	106589	87709.2	86417.7	1.65956e+06	268698	244912	95592.7	128186	175548	139792	228562
ID_663_POS	Unknown477	C36 H46 O4	542.338	11.735	Positive	233275	188369	209515	278476	261645	145010	230683	309223	474771	558645	376754	466173	509050	540504	229093	471364	484205	540980	101247	190005	399076	127601	253026	166236	125019	449313	154826	393522	174283	194258	159196	433512	86454.2	113723	66840.2	120557	2.5648e+06	78642.7	318165	77224.5	391296	79912.1	250732	364231
ID_561_POS	Unknown385	C33 H76 N10 O6 P2 S	802.515	11.743	Positive	84181	225438	145417	195970	163844	148613	126037	194062	479713	488466	313849	498882	346066	191094	396852	356382	239220	368670	131792	80990.3	104533	105180	415839	64365.9	266385	253742	96331	94526.7	80747.1	196288	126645	399929	109773	238530	116537	106556	2.35227e+06	77615	236346	96621.9	166629	205248	100023	607176
ID_676_POS	Unknown489		780.503	11.751	Positive	228891	375374	243098	376826	434845	289890	401706	419718	836990	798916	876601	837442	909298	809009	744300	1.03294e+06	1.12912e+06	728251	262385	103587	296948	262318	197839	290678	223434	239512	72570.9	515779	202560	183265	147681	217006	435915	237429	84492.5	111637	4.70567e+06	95505.9	436950	521713	543219	207133	125250	513298
ID_623_POS	Unknown440	C28 H30 N8 O	494.255	11.752	Positive	150359	124794	99537.8	226654	137056	123635	197058	234535	218375	193466	193737	247100	267531	157236	154224	210996	251912	146279	90743.4	226521	94879.1	58589.7	78153	68418.7	103386	117219	92904.5	163487	98206.8	125285	71026	92697.6	72316.4	78067.2	68248.7	169099	1.80437e+06	97705.7	72802.2	108440	149256	77299.4	99740.8	239521
ID_483_POS	Unknown314	C32 H33 N3 O2	491.256	11.753	Positive	162798	236715	134906	90967.9	147323	106253	169354	201563	377639	288474	202216	339581	370241	226599	154224	280420	242172	231778	77986.2	194676	81540.6	56976.6	67165.9	58800.1	96358.8	100739	79843.5	140503	84400.5	107672	60909.5	78684.6	62149.8	67092.1	58654	145326	2.92555e+06	83969.7	62567.3	93195.4	128273	66432.3	85443.3	127296
ID_6_POS	(2R,14R,24Z,27Z)-2-[(4Z,7Z,10Z,13Z,16Z,19Z)-4,7,10,13,16,19-Docosahexaenoyloxy]-5,8,11-trihydroxy-14-{[(11Z)-11-octadecenoyloxy]methyl}-5,11-dioxido-16-oxo-4,6,10,12,15-pentaoxa-5lambda~5~,11lambda~5~ -diphosphatetratriaconta-24,27-dien-1-yl (4Z,7Z,10Z,13Z,16Z,19Z)-4,7,10,13,16,19-docosahexaenoate	C90 H146 O17 P2	1561	11.758	Positive	228891	375374	243098	370349	434845	323984	401706	419718	828762	749267	863392	915786	836510	809009	744300	1.00668e+06	1.12912e+06	728251	236066	103587	296948	262318	186622	290678	223434	239512	69305.8	527095	202560	183265	147681	217006	113130	306763	141951	111637	4.2486e+06	95505.9	436950	442271	524268	175592	110109	513298
ID_674_POS	Unknown487		912.617	11.758	Positive	794750	1.09113e+06	813521	771118	866750	693841	738342	862217	1.46723e+06	1.40085e+06	1.52479e+06	1.72069e+06	1.62259e+06	1.34961e+06	1.36182e+06	1.62763e+06	1.64947e+06	1.39773e+06	286623	337654	285847	310978	354893	386805	307226	170048	128650	511010	260577	244465	206400	161629	157389	256165	191673	412791	1.06404e+07	168540	670205	226447	731713	230293	143283	768763
ID_556_POS	Unknown380	C22 H46 Cl N6 O2 P S2	556.254	11.764	Positive	50826.8	65976	36033.6	188970	58212.7	86358.9	102666	101627	41106.5	63019	47364.8	158050	186120	158320	153435	198888	156075	108298	54325.6	63612.1	55485	43071.8	46058.5	51736.6	45610	84295.3	53302.5	69294.4	58753	71271.7	52214.2	67306.7	78516	53026.6	47530.5	49629.4	740609	56896.9	52390.9	77762.6	55631.3	56826.1	73088.1	99659.1
ID_588_POS	Unknown409	C31 H45 N2 P3	538.281	11.769	Positive	171836	168370	145467	170473	132184	159571	211889	88967.7	404942	351422	269874	275330	325076	615076	203639	285173	145652	250923	86564.9	60099.9	119650	63036.8	138994	99078.1	120419	172395	67819.8	171707	218984	109362	136058	129220	86963.6	85559.5	72973.3	63146.2	1.94778e+06	105842	150084	98589.7	101376	96422.7	142737	255503
ID_750_POS	Unknown555	C77 H138 N9 O13 P3 S	1521.93	11.771	Positive	212165	358554	284296	344276	347550	477412	220241	214130	625666	593266	654848	633773	372845	238152	642339	661288	724299	851042	153098	156773	242421	204153	120385	85202	86773.4	116329	210451	310240	104463	93946.5	144498	139126	199040	119390	117428	158420	3.46561e+06	221219	343915	323246	346021	252122	279932	429847
ID_587_POS	Unknown408		1482.93	11.773	Positive	50055.8	95853.2	109915	101080	79752.7	90537	349498	106771	194034	164433	238309	204333	187938	240419	274037	303788	133425	143324	187126	125505	75175.6	84888.8	232292	103014	60949.8	331456	107562	171598	108843	165086	270982	86672	68458.7	159453	61205.9	113077	1.68457e+06	231386	67853	68985	98322	84654.2	94116.8	207912
ID_595_POS	Unknown415	C22 H49 N8 O4 P3	582.307	11.775	Positive	170332	243330	182841	237367	207491	102193	103781	176584	327355	384300	428310	247264	269237	190718	161361	350063	356365	304555	151744	113737	59762.9	60267.7	131437	95032.7	91983.5	250350	148062	116955	78663.3	158537	95535.4	112527	193396	198768	190496	79338.7	2.34614e+06	131236	212556	99664.4	74483.8	79730.5	97856.3	259001
ID_648_POS	Unknown463	C40 H50 N2 O7	670.36	11.776	Positive	169542	234146	271887	148130	118289	158025	165817	134431	290085	297926	268264	260372	153878	442366	220231	281703	374632	216782	146714	135014	116443	69026.3	85114.6	171993	208044	205082	81990.1	141708	90095.2	92766.1	101376	103212	192667	95701.4	171454	165986	2.00816e+06	124664	89756.3	102097	152250	91317.5	112077	237132
ID_586_POS	Unknown407	C35 H53 N2 O2 P3	626.334	11.777	Positive	178496	205548	61246.9	201371	226675	97044.1	163187	277191	247271	412991	450129	248332	242096	133614	363113	332673	331930	149699	206732	194393	109391	62130.7	129590	71410.5	65330.4	178057	224359	95644.8	84970.7	173329	80726.1	92901.3	80371.1	189865	65604.9	122147	2.10177e+06	78533.1	91794.6	73943.1	147523	84618.1	100881	138899
ID_620_POS	Unknown438	C88 H125 N7 O9 S	1455.93	11.788	Positive	124599	312240	242044	238344	788585	280470	261127	168345	589057	513962	819428	781181	610098	287181	628918	496080	282247	422468	258306	172388	300698	124448	127952	170735	146358	487898	268674	404884	95264.8	265092	204375	96056.5	78232.7	137042	96600.6	95018	4.5139e+06	118781	383127	331640	204076	92586.8	235795	219147
ID_564_POS	Unknown388		1438.9	11.789	Positive	177349	295251	157822	208744	320385	133677	122457	141635	463331	453991	525218	377037	538618	292496	528984	524950	332797	282891	57576.1	70696.6	102911	147646	77669.4	161580	88231.8	165420	172351	266113	180785	139242	168891	68319.9	116150	130622	112132	91262.5	3.48458e+06	53964.9	335909	212424	165331	80781.8	113752	251403
ID_629_POS	Unknown446	C29 H3 N5 O P2	498.981	11.789	Positive	249162	246906	366162	155514	137394	145847	136565	137431	446640	398038	583484	522604	481944	571538	479855	692306	357301	331773	181901	133242	219070	225509	195357	88548.2	154539	214180	81376.4	131629	195199	131311	293679	122131	121737	227768	101104	147911	2.62408e+06	125100	246363	144838	363834	159201	123696	209445
ID_682_POS	Unknown494	C31 H5 N2 P S2	499.963	11.79	Positive	56892.3	173172	82231.6	213296	84087.4	60259.8	185808	135767	349788	245288	269664	187434	156459	120364	205459	210541	214646	242509	113281	86118.9	75182.7	83089.1	132890	65609	84062.8	206070	117622	135513	63662.6	97540.1	132245	113324	111299	113390	64231.9	122107	1.43077e+06	47018.9	112707	57088.8	95989.4	61090.9	70118	121274
ID_21_POS	1-Palmitoyl-2-hydroxy-sn-glycero-3-PE	C21 H44 N O7 P	453.286	11.794	Positive	66015.1	107049	64630.5	194812	90893.2	101026	169529	100285	1.08491e+06	1.12439e+06	1.12444e+06	945215	1.06257e+06	1.25634e+06	912016	998011	882858	678923	75786.8	78622.3	87660.1	65563.1	109902	83180.2	118021	124086	104156	205854	125376	88111.8	116998	97499.9	89091.7	115567	97844.2	191642	2.7427e+07	82871.6	379452	78028.1	325193	86736	106454	224930
ID_261_POS	Unknown114	C18 H45 N10 O4 P	496.336	11.795	Positive	55836.1	62226.7	71613.3	126682	93948.6	111941	127510	111120	68046.9	67766.7	76938.6	131073	154835	216699	132822	123387	130186	128595	71997.9	72758.4	72038.2	72646.6	74333.2	83497.1	76387.9	137493	79869.4	111833	93569	97631.6	111936	111790	81330	80757.5	81148.9	80895.4	1.66631e+07	91825.2	99079.1	100873	89648.1	96107.1	117956	119844
ID_615_POS	Unknown433	C72 H134 N O18 P S2	1395.88	11.81	Positive	186486	329154	325590	236440	297693	164193	162927	261250	651983	513022	776399	734683	474963	707478	373803	410416	486609	183601	290843	283512	189504	158073	57908	77444.6	161939	126336	115926	252673	227823	304026	170597	109379	149263	144546	102312	157649	4.08509e+06	260653	350428	66717.5	332256	107581	222838	414509
ID_647_POS	Unknown462	C38 H12 O7 P2 S2	705.95	11.812	Positive	517535	579126	572954	717572	726010	511801	485756	353290	1.27111e+06	1.07394e+06	1.47445e+06	1.46093e+06	1.28062e+06	1.0724e+06	1.26265e+06	1.12047e+06	1.21694e+06	936125	492396	443753	527674	595923	403822	519968	449335	519271	236352	477995	311934	378921	604100	333869	162315	388699	220671	337186	7.91127e+06	140296	732495	146062	663660	234528	432122	804453
ID_656_POS	Unknown470	C88 H118 N9 O5 P	1411.9	11.813	Positive	517535	579126	572954	717572	726010	511801	485756	353290	1.27111e+06	1.07394e+06	1.47445e+06	1.46093e+06	1.28062e+06	1.0724e+06	1.26265e+06	1.12047e+06	1.21694e+06	936125	492396	443753	527848	595923	403822	519968	371875	519271	236352	477995	311934	378921	604100	333869	162315	388699	220671	337186	7.9189e+06	140296	732495	146062	663660	234528	487431	804453
ID_195_POS	N-Tridecanoylglycine	C15 H29 N O3	271.215	11.829	Positive	44509.4	67082.6	71798.1	100632	68234	92648.8	97612.9	88578.9	55969.5	112917	108756	115071	95949.5	127864	90321.5	97078	98517.6	102509	439117	79033.4	101495	104409	57534.4	234795	394047	2.32469e+06	106113	88592.9	748112	123724	108863	151250	105661	1.83978e+06	136164	391891	119392	76383.4	2.72833e+06	2.58565e+06	102704	89152.6	91107.2	154031
ID_718_POS	Unknown526	C71 H122 N4 O18 S	1350.85	11.829	Positive	668201	1.04639e+06	933324	1.03993e+06	953243	815939	960715	1.10229e+06	1.99778e+06	1.81651e+06	1.85111e+06	2.02548e+06	1.86196e+06	1.46737e+06	1.66377e+06	1.71914e+06	2.0524e+06	1.40136e+06	805940	634086	756869	963836	728318	916196	717137	1.01166e+06	271626	1.32698e+06	646828	539576	836560	697254	534848	754364	503359	642193	1.11773e+07	341254	1.50708e+06	467027	877490	714156	377945	1.37686e+06
ID_697_POS	Unknown507	C81 H126 N O12 P S	1367.87	11.83	Positive	913057	1.26466e+06	1.17912e+06	1.10353e+06	1.2423e+06	1.04801e+06	1.27164e+06	1.02633e+06	2.37589e+06	2.37259e+06	2.2568e+06	2.66723e+06	2.60749e+06	2.24425e+06	1.91251e+06	2.21275e+06	2.70118e+06	2.5628e+06	1.19436e+06	888693	1.04855e+06	1.06985e+06	914670	1.08969e+06	844016	1.31942e+06	533528	1.62144e+06	684789	786950	929785	996544	537376	947905	640486	829303	1.29775e+07	515153	1.75927e+06	553248	1.42733e+06	785786	707038	1.80594e+06
ID_678_POS	Unknown490	C64 H131 N5 O16 P2 S2	1351.85	11.833	Positive	287715	497530	477848	480468	388399	254511	435118	452797	874111	837432	930398	1.09602e+06	848932	769215	772839	786337	884596	816064	405418	287413	308142	384795	292803	337982	252737	362204	159636	543177	344433	342652	362109	323290	270171	385342	164928	270160	5.30137e+06	122715	622549	284753	411190	204054	138221	515029
ID_749_POS	Unknown554	C28 H4 N6 O9 P2 S	661.924	11.853	Positive	1.64947e+06	1.91918e+06	2.10948e+06	2.37884e+06	2.13316e+06	2.11868e+06	2.06254e+06	2.13857e+06	3.7075e+06	3.78661e+06	3.89738e+06	4.06665e+06	3.83808e+06	3.8425e+06	3.87176e+06	3.48719e+06	4.42456e+06	4.35943e+06	1.72477e+06	1.72276e+06	1.63516e+06	1.92922e+06	1.48713e+06	2.13153e+06	1.66829e+06	1.68975e+06	1.08064e+06	2.85206e+06	1.31281e+06	1.43382e+06	2.08226e+06	1.78162e+06	1.29983e+06	1.71392e+06	1.17793e+06	1.50672e+06	2.27668e+07	1.17901e+06	2.58084e+06	1.02814e+06	2.28023e+06	1.40799e+06	1.31121e+06	3.2417e+06
ID_752_POS	Unknown557	C90 H109 N5 O4	1323.85	11.855	Positive	1.36584e+06	1.92341e+06	1.91924e+06	2.17412e+06	1.73952e+06	1.78524e+06	1.64846e+06	1.88132e+06	3.19913e+06	3.10083e+06	3.46055e+06	3.78552e+06	3.05189e+06	3.19338e+06	3.50854e+06	3.03594e+06	3.73939e+06	3.95537e+06	1.51832e+06	1.3492e+06	1.39719e+06	1.50302e+06	1.2138e+06	1.58902e+06	1.49619e+06	1.47923e+06	791305	2.52785e+06	1.22702e+06	1.16758e+06	1.83505e+06	1.28514e+06	1.00637e+06	1.36127e+06	884473	1.20532e+06	1.97067e+07	1.00489e+06	2.26793e+06	874585	2.09048e+06	1.23456e+06	978628	2.57959e+06
ID_560_POS	Unknown384	C83 H112 N2 O10 S	1328.8	11.856	Positive	153326	196300	207347	106550	135228	306551	220635	205870	517950	492024	621229	483313	464099	166506	474577	477003	383045	284640	234009	135897	72906.8	117789	73762	180288	67283.8	273268	112982	423748	87910.2	220076	241261	278143	260869	137417	115770	111829	3.93011e+06	215019	329797	183324	276660	132089	542571	226059
ID_426_POS	Unknown263	C34 H31 N5 O2	541.247	11.866	Positive	38237.8	41693.8	50693.2	80944.9	58943.3	76086.9	83571.4	68369.1	149006	65631.4	46084.7	70235.8	91005.1	98916.4	81987.6	69707.8	85279.6	87539.2	49502.3	49594	48253.4	54427.2	57084	56440.1	51233.5	91203.2	57253.2	71489.1	66939.6	59666.9	58246.2	73957	55340.7	55928.1	51889.5	53954.7	1.96784e+06	61917.5	63651.4	59621.8	63750.4	56899.5	77683.8	79800.9
ID_611_POS	Unknown43	C26 H42 N5 O3 P	503.301	11.866	Positive	107370	101079	122897	196501	154201	184459	243629	648658	1.12719e+06	1.07556e+06	1.03e+06	937782	535709	488771	375644	1.29255e+06	234532	534579	161625	231007	116982	140612	138390	136829	124365	244611	171747	216154	162283	155065	141224	179296	234687	180217	132797	148957	4.97501e+07	171209	267371	151779	298315	348453	188331	465165
ID_628_POS	Unknown445	C70 H113 N2 O17 P	1284.78	11.878	Positive	390592	496459	552920	184632	545956	393986	241167	364547	1.15761e+06	1.04671e+06	893554	1.03759e+06	927946	447601	777805	747231	1.08602e+06	1.01799e+06	406593	408650	301125	446165	276611	319682	251540	456084	160067	626570	486255	218880	251260	310235	233265	268616	129381	171424	4.67121e+06	395670	659372	325466	507581	240833	190610	548882
ID_705_POS	Unknown514	C29 H51 N10 O5 P	650.376	11.878	Positive	564472	565254	630716	397266	650906	390985	515030	636212	1.24056e+06	1.23288e+06	1.18889e+06	1.34181e+06	1.20833e+06	949554	1.07946e+06	1.28916e+06	1.43121e+06	1.22426e+06	631622	558551	557276	574282	571660	394478	271266	303681	121789	966944	269438	354446	596604	465801	286397	488870	389314	218976	6.28646e+06	232340	1.09643e+06	244485	669092	431428	225065	757415
ID_548_POS	Unknown373	C31 H46 N O2 P S	527.301	11.887	Positive	68239.2	71439	73806.3	126224	92104.3	108251	120861	106910	81532.2	90189.4	90591.5	107178	109546	159130	134358	119510	197995	139347	77464.1	73754.5	84019.7	80527.5	147050	81623.9	85076.2	143119	88247.8	118635	93322.8	96432.3	84774.2	107937	85154.1	85848	82254.1	99404.7	569666	102370	97234.7	93680.6	92196.1	89488.3	106688	153361
ID_471_POS	Unknown303		996.548	11.891	Positive	47729.4	55315	59675.3	102057	93893.7	87524.9	97721.1	86440.7	63525.9	72921.7	73246.8	86658.1	72587.6	128663	107464	86110.9	110891	112668	61512.1	59633.4	67933.3	65109.7	66749	65996.2	68787.5	115717	71351.8	95920.8	74638.2	71051.8	68543.3	87271	68850.5	69411.5	66505.7	68780.4	1.6877e+06	75918.1	77974.2	75744.5	74544.2	72354.8	86261.5	93048.4
ID_20_POS	1-Oleoyl-2-hydroxy-sn-glycero-3-PE	C23 H46 N O7 P	479.301	11.895	Positive	290579	316816	311911	579034	418323	496199	502462	921832	1.62703e+07	1.65199e+07	1.60437e+07	1.12331e+07	6.24224e+06	1.01843e+07	8.89253e+06	1.02595e+07	9.14143e+06	4.60466e+06	327369	327331	358063	358330	374084	344949	359539	604830	376816	825134	436499	423560	429987	465761	360381	372456	374188	359501	3.81702e+08	467569	1.11233e+06	419498	896360	420976	462262	2.02772e+06
ID_263_POS	Unknown116	C28 H43 N6 P S2	558.274	11.895	Positive	80631.8	88666.9	86409.2	155718	117109	143821	141499	149945	326123	252251	180947	210339	121714	232263	394687	173372	160569	163141	90691.6	91623.9	99375.1	100355	105152	95561.7	99603.6	167557	105181	138892	115345	167051	133183	129610	99941.9	100507	102070	99593.3	8.41475e+06	119850	115797	127380	110982	104769	129581	207969
ID_507_POS	Unknown336	C89 H163 N6 O17 P S3	1715.1	11.895	Positive	37772.5	43775.6	46910.5	80766.9	58934.7	69266.2	70297.8	68408.2	50273.7	57709.4	57966.7	68580.2	57445	101822	85046.1	68147.1	87758.1	89163.8	48680	47193.2	53761.6	51527.1	52824.4	52228.6	54437.7	91577.1	56467	75910.6	59067.8	56229.6	54244.4	69065.2	54487.5	54931.5	52631.9	54432	673070	60080.7	61707.9	59943.3	58756.2	57260.8	68266.3	73637.4
ID_517_POS	Unknown345	C20 H35 N7 O9	517.248	11.895	Positive	195787	205325	216241	297283	536966	655492	157751	887547	440160	246066	338718	502702	504419	188453	526166	132549	309344	370238	209971	377052	306044	408740	358835	370973	288623	270831	412001	314863	367694	460939	413156	448506	514227	346056	505925	463103	7.12413e+06	589727	186288	472762	577243	485647	519144	617658
ID_716_POS	Unknown524	C23 H53 N10 O6 P S	628.362	11.896	Positive	865762	1.00565e+06	918680	817885	864962	762855	795094	650307	2.14904e+06	1.99246e+06	2.18201e+06	1.87006e+06	1.56708e+06	1.47322e+06	1.91405e+06	1.74453e+06	1.96568e+06	1.49833e+06	781783	624265	658599	862989	805500	576741	498505	730549	312838	1.42003e+06	457021	591602	1.00552e+06	863561	631012	1.1156e+06	490494	662223	9.94082e+06	245772	1.30237e+06	499011	1.0074e+06	685880	499267	1.16457e+06
ID_129_POS	glycidyl oleate	C21 H38 O3	338.282	11.897	Positive	73427.7	80744.9	78689	141805	106646	118716	128857	156394	191631	201767	224653	121384	110839	486960	237290	215929	265708	209784	82588.7	83437.8	90496.5	91388.4	95757.5	87023.8	90704.5	152587	95783.5	126483	105039	107736	121284	118030	91012.6	91527.3	87695.7	90695.1	7.43816e+06	109142	105451	99878.1	101066	95408.4	118003	141892
ID_410_POS	Unknown249	C16 H41 N9 O3 S4	535.221	11.898	Positive	57396.8	60088.2	62079.3	111873	84135.4	93657.6	92406.9	89923	68577.7	93726.1	76197.6	95762.1	75908.6	142917	113010	100521	115359	117206	65155.9	62035.8	70669.9	72098.2	75545	68654.8	71558.6	120379	74226.2	99784.9	78494.9	81110.4	72279.7	93116.2	71624.1	72207.8	69184.9	71551.2	1.60036e+06	86104.3	81785.2	78795.9	77235.3	75269.6	91094	111941
ID_459_POS	Unknown293		1672.07	11.917	Positive	35683.8	39239.7	38240.6	73611.4	52489.6	63648.2	58750.7	66358.5	48815.2	47379.1	52923.2	61941.8	53864.7	88036.1	69613.7	61920.4	71060.3	70495.9	40135.7	44234.8	43978.7	48394.9	46535.4	41749.2	44372.7	74152.7	46548	59731.4	51046.1	52356.4	58940.6	57359.2	44229.5	48533.2	45171.4	42455.3	554685	53039.8	51246.2	53562.7	51059.3	45754.2	57346.3	71184.8
ID_320_POS	Unknown168		307.636	11.92	Positive	19557.3	21506.2	20958.6	37769.5	28405	34883.9	32199.7	36369.3	26754.3	25967.2	25056.4	33948.7	29521.8	48250.2	38153.4	33936.9	36657.8	38636.9	21997.3	22223.5	24103.5	24341.1	25504.8	22881.6	24158.9	39907.8	25511.7	31594.1	27977	28695.1	32303.8	31437	24241	24146.7	24757.2	23268.6	242388	29069.7	28086.6	29356.3	26918.8	23944.4	31429.9	37792.6
ID_456_POS	Unknown290		1627.05	11.93	Positive	52967	57092.3	59366.3	91283.3	67651.6	83118.7	84923.4	80152	72911.2	69307.5	72936	89767.3	68963.1	106336	91203.9	80017.1	184181	88694	62001.5	56499.1	63692.2	60165.1	70109.5	68657.3	59980.1	93196.3	61206.8	80919.4	61656.7	66490.6	72251.1	74195.2	60897.7	70245.2	62979.8	65765.6	406375	64064.8	72363.3	67558.6	64433.8	66350.9	74970	85981.5
ID_542_POS	Unknown368		593.319	11.944	Positive	175774	202210	179741	430687	146906	368016	289874	269097	355733	939439	226516	556589	199680	838495	549841	576763	543760	694169	113120	106513	244730	442383	141092	367116	260279	632908	441301	567011	324453	118043	122880	208707	390367	318064	343548	480690	2.14629e+06	179475	175932	289392	596007	318391	268676	302073
ID_618_POS	Unknown436	C37 H89 N10 O11 P3 S	974.564	11.96	Positive	110008	246228	155339	79196.2	182584	50329.4	245645	117165	446163	263446	353344	515858	349955	232852	194366	292285	159522	154711	106284	114046	201932	150944	210970	191404	257663	159683	90451.5	195361	130591	63278.2	182354	84135.9	73785.7	113173	64879.4	185530	2.51087e+06	66040.8	314916	43048.1	245740	205965	189237	164539
ID_103_POS	butikacin	C22 H45 N5 O12	571.306	11.961	Positive	223634	432306	252920	856749	315088	369033	971507	875625	837958	701531	748490	1.08865e+06	481668	1.57324e+06	1.84818e+06	963492	1.64007e+06	1.46527e+06	400593	448951	276371	319558	292187	251814	294540	598089	307440	997053	302848	259788	623541	842036	394895	383186	180278	158189	3.91351e+06	201854	923900	263117	329368	264923	538395	639379
ID_731_POS	Unknown538		487.282	11.962	Positive	110008	246228	155521	293168	176197	206738	245645	249301	465046	263446	353344	515858	744627	213592	195898	292285	511233	154711	139214	114046	216495	180438	210970	188725	257663	339769	93679.6	195361	277869	134642	182992	179023	156999	240808	203757	186502	2.31659e+06	93260.6	314916	264993	245740	205965	402654	166788
ID_785_POS	Unknown587		525.813	12.006	Positive	3.36836e+07	4.01814e+07	1.52477e+08	3.88589e+07	3.6773e+07	3.09404e+07	3.18092e+07	3.20933e+07	2.07693e+08	2.14847e+08	2.30024e+08	1.99052e+08	1.8967e+08	2.33618e+07	1.87799e+08	1.81708e+08	2.69729e+07	1.68336e+08	3.49746e+07	2.99295e+07	3.37523e+07	2.96928e+07	2.6753e+07	3.24944e+07	1.53483e+08	1.48501e+08	2.54228e+07	1.686e+08	2.85856e+07	2.91483e+07	3.11887e+07	2.74937e+07	2.6504e+07	3.08806e+07	2.52893e+07	2.74982e+07	3.10954e+08	2.26396e+07	1.78084e+08	2.70021e+07	1.63767e+08	1.24091e+08	1.23584e+08	1.61637e+08
ID_515_POS	Unknown343	C47 H98 N6 O11 P2 S	1016.65	12.012	Positive	883580	1.32168e+06	1.29995e+06	339066	302665	221247	987741	274811	914471	1.03711e+06	832624	492263	1.11114e+06	660845	1.18699e+06	776439	803860	816103	895873	548662	1.15794e+06	455792	373709	528769	454172	1.3655e+06	943157	2.59405e+06	449985	361061	388446	574313	174945	314294	465557	550071	1.3748e+07	263527	936119	168764	1.30554e+06	172589	314388	662355
ID_655_POS	Unknown47		958.602	12.065	Positive	379408	841995	428389	402940	383001	426534	410000	412910	1.1873e+07	1.00887e+07	1.22429e+07	1.12527e+07	8.78654e+06	7.94514e+06	9.0888e+06	6.68569e+06	7.28616e+06	5.9538e+06	482777	429038	385123	376989	338677	388479	344608	391383	300778	462534	349996	405553	343204	336737	329251	359584	322315	347811	1.04151e+08	318049	760714	368160	508089	359217	360671	1.66892e+06
ID_675_POS	Unknown488	C19 H42 N7 O5 P	479.301	12.078	Positive	6.60012e+06	9.8359e+06	6.60026e+06	6.94074e+06	7.28323e+06	6.82783e+06	7.83923e+06	6.07209e+06	1.78219e+07	1.55955e+07	1.80448e+07	1.41079e+07	1.16261e+07	1.08187e+07	9.11785e+06	7.4995e+06	9.59853e+06	7.89041e+06	7.51699e+06	5.61118e+06	6.86008e+06	5.31443e+06	4.20212e+06	4.78916e+06	3.75533e+06	4.8774e+06	2.23839e+06	3.97766e+06	3.98138e+06	4.37031e+06	4.09636e+06	4.10086e+06	4.08042e+06	4.64465e+06	3.68835e+06	3.14713e+06	1.07267e+08	2.75511e+06	3.52791e+06	2.99158e+06	3.81703e+06	4.19264e+06	3.0719e+06	5.05821e+06
ID_643_POS	Unknown459	C83 H158 N9 O17 P S5	1744.01	12.098	Positive	188914	263537	234160	744153	220182	349464	381392	228753	239963	491640	256027	837125	459373	793991	593786	472497	871531	876794	263889	214172	210511	206534	205264	208485	189351	1.49306e+06	170462	1.13921e+06	187466	227689	209277	221733	170457	190343	173619	339801	3.04676e+06	163232	611877	186391	210553	201585	197145	1.02466e+06
ID_768_POS	Unknown571		1656.96	12.127	Positive	138583	384459	434121	1.2805e+06	449256	271401	267296	460107	796101	1.07155e+06	1.07171e+06	1.51961e+06	787262	2.41218e+06	1.59214e+06	1.2414e+06	2.32355e+06	2.27439e+06	513715	535715	219723	216332	139514	134885	96394.5	669272	173279	802665	103112	87515.1	279404	281755	92632.6	129776	134398	173410	2.07664e+06	143132	615698	99283	402138	111403	103944	598112
ID_36_POS	2-Aminoethyl (2R)-3-[(1Z)-1-hexadecen-1-yloxy]-2-hydroxypropyl hydrogen phosphate	C21 H44 N O6 P	437.29	12.147	Positive	368599	449933	405439	462072	428917	399057	418427	378489	2.14495e+06	2.47558e+06	2.98937e+06	2.21735e+06	1.63452e+06	1.59227e+06	1.46168e+06	1.16745e+06	800695	1.04169e+06	361695	365858	401696	356744	347096	372140	361380	402529	325494	448990	344139	355310	374465	382048	368775	345483	320103	371606	1.5109e+07	306759	967318	362266	566373	365393	341537	1.23705e+06
ID_797_POS	Unknown598	C6 H12 N6 O3	216.096	12.39	Positive	385361	381477	676422	594628	268301	308773	531698	431130	1.0789e+06	1.39217e+06	1.50582e+06	1.65399e+06	970310	2.09972e+06	2.40787e+06	1.07401e+06	2.56386e+06	2.18815e+06	78639.1	83457.2	171300	179350	62599.4	76449.1	227987	255992	72757.3	209831	370120	197401	164482	259106	62672	209435	564119	123822	1.72921e+06	68929.4	106081	57091.1	646527	97721.1	81341.3	519960
ID_668_POS	Unknown481	C31 H59 N8 P S4	702.348	12.46	Positive	137521	223398	258687	375585	298895	162278	126502	193463	312787	460962	408769	374830	334383	337631	487658	875552	563959	340164	193175	241751	87802.4	331736	79436.8	156462	96860.9	178426	91856.6	282115	946410	127709	118662	104058	81845.9	108725	157201	106578	2.32672e+06	97634.1	217396	108024	272756	107698	132154	243192
ID_148_POS	Levomepromazine	C19 H24 N2 O S	328.161	12.476	Positive	202204	142493	185568	390862	186499	165860	316805	228229	384140	380416	350417	479079	481505	973615	899842	521337	652638	640264	140135	144139	142189	74013.5	106795	605929	147367	461764	79361.8	784139	122067	92089.6	109270	95203	80148.7	82298.5	82044.9	269599	1.8882e+06	101213	141499	99394.7	111715	88749.6	212615	217699
ID_819_POS	Unknown76	C26 H44 N5 O3 P	505.316	12.495	Positive	117081	119429	116895	181246	152817	179621	169081	165833	536014	450009	451160	389544	401648	241298	235623	270983	393101	487564	133622	123459	118346	111430	105983	123728	122913	193734	119482	205480	132976	138644	120227	143331	120667	123903	123521	141716	1.30164e+07	142983	147983	130516	147178	134516	151274	167957
ID_274_POS	Unknown126	C25 H50 N7 P S2	543.33	12.499	Positive	110763	131710	128915	199884	168532	198093	186468	182887	172472	198769	177319	207645	226045	266111	412907	232728	267127	230880	147363	136155	130516	122889	116881	136451	135553	213657	131769	162252	146650	152901	132591	158071	133075	136645	136223	156289	3.51758e+06	157687	163201	143937	162313	148348	166830	185229
ID_273_POS	Unknown125	C19 H46 N9 O6 P S	559.303	12.5	Positive	102511	120243	119311	182554	155977	183335	172576	169262	159623	151361	164109	192176	209206	240106	240495	188048	206548	213680	108865	112376	118290	113734	108174	126286	112817	197740	121952	150165	135725	141510	122713	146295	123161	126465	126075	144646	2.00611e+06	145940	151042	133214	150221	137297	154402	171430
ID_843_POS	Unknown98	C25 H49 Cl4 N5 O	575.267	12.501	Positive	88374.8	136777	98316.8	167462	143082	148566	158309	155268	146426	138847	150542	162452	162733	220256	310995	219462	196539	196015	165016	103085	170971	104331	98338.2	102237	103490	181392	126710	137750	124504	151533	112568	134200	150645	104058	115652	132688	487332	133874	136681	122201	137802	125946	141637	149164
ID_567_POS	Unknown390		559.294	12.542	Positive	86823.1	100544	95536.5	135869	124842	126166	137212	130528	118520	117475	117658	157858	131355	198112	183837	144061	175200	170892	97040.9	89346.7	92544.4	97630.6	95998.4	97967.5	100563	152467	106817	130092	112051	119966	106351	121391	101155	100696	99155.2	107638	353365	130089	111770	114198	123494	122384	137632	127544
ID_571_POS	Unknown394	C10 H27 N4 O5 P	314.172	12.57	Positive	178257	95849.3	202994	185859	184443	83927.5	149133	150756	269820	204133	252963	364174	304708	347358	238855	349587	297032	319653	63636.9	58808.4	59106.9	65181.8	63859.7	65169.6	66004.2	99592.4	70214.8	94413.9	74538	77320.5	89403.3	77140.2	67290.3	66984.5	62358.3	74998.6	2.44584e+06	72680.2	94738.3	75966.1	157763	72995.1	89151.1	142987
ID_491_POS	Unknown321	C14 H22 O5	270.146	12.579	Positive	323641	383025	428407	366867	316668	280720	295117	278667	908948	941461	1.01461e+06	977448	1.18804e+06	1.12581e+06	890302	909895	798794	766860	118430	125588	74726.4	74000.6	112969	98300.4	60469.5	81994.9	139088	165080	97252.4	87293.8	63078	78012.8	55400.4	77578.6	112567	92302.5	8.34273e+06	59837.9	268760	69239.8	361792	96398.8	73398.5	311292
ID_509_POS	Unknown338	C36 H75 N6 O9 P S2	830.478	12.596	Positive	87016.4	153652	289972	118326	206360	111911	101728	183216	210486	428886	398856	411426	289100	175886	202826	214057	325192	115251	96703.3	117162	118571	109531	147293	72632	93722.7	146100	100133	88355.9	120018	86174.3	78847.5	89665.9	97326.8	72074.3	91272.8	88025.8	3.6252e+06	129005	188947	103735	176846	81353.6	161232	142805
ID_570_POS	Unknown393	C46 H77 N5 O3 P2	809.549	12.596	Positive	123076	243188	215577	141937	172829	325191	187078	187898	640058	534603	629284	653524	514943	306216	411126	475116	358717	489616	158331	70521.5	156846	127357	201486	66120.3	116872	120632	169332	248590	117062	78137.9	71778.7	104586	79056.8	65612.7	176491	94916.3	4.91052e+06	119004	201074	79222.5	167538	74060.1	90451.7	219781
ID_495_POS	Unknown325	C35 H67 N10 O4 P S2	786.452	12.625	Positive	216102	336790	252571	130849	227965	222788	98116.2	245153	737569	814714	518420	795475	419886	333912	542340	496887	444400	384330	113111	467090	63677.2	114316	70376.5	96945.9	69357.2	276523	215043	346350	71998.6	105571	93999.5	96904.8	112936	122533	79437	150240	6.51847e+06	74437.7	176894	79971.6	156344	82346	101861	334530
ID_499_POS	Unknown329	C39 H66 O12	726.452	12.657	Positive	62064	62589.1	64544.7	102412	268558	93786.6	187034	90829.1	199354	322355	280768	243528	180875	198629	315886	93199.2	145295	379374	100171	96734.7	79268.9	75992.8	72199.6	144446	124965	109119	87851	140074	92455.9	79703	106544	96584.3	76240	104072	79174.4	149275	2.80024e+06	77328.7	129868	79588.4	181976	82073.7	101524	90262.2
ID_481_POS	Unknown312	C40 H73 O2 P3 S2	742.426	12.659	Positive	318223	411555	290341	276621	336547	259176	259664	222244	786973	1.39261e+06	762794	992870	962834	555869	807885	686965	926995	646552	72724.3	203899	140503	79014.7	168090	78154.3	80026.8	113458	91344.3	183526	270169	158917	199939	168571	79271.7	132462	95528	145350	8.44023e+06	80403.6	350960	158555	245790	85337.3	187795	217435
ID_562_POS	Unknown386	C37 H71 N O12	721.497	12.661	Positive	512366	716436	580577	993104	760611	539762	690326	595320	1.94594e+06	2.19143e+06	1.92606e+06	2.31241e+06	1.4174e+06	1.63182e+06	1.31282e+06	1.8541e+06	1.78667e+06	1.22742e+06	85363.9	166143	97777.6	245944	82773.5	86173.6	128092	222158	110727	514105	241125	91375.8	464673	110729	167892	153535	192542	297135	1.46449e+07	148438	720943	129657	587250	94093.7	256491	740405
ID_715_POS	Unknown523	C60 H86 N4 O6	958.655	12.668	Positive	308739	547373	341254	386251	612989	309961	415893	597099	879063	999292	1.08194e+06	977724	837570	857374	841574	790416	777995	524801	292738	261668	130606	207348	292337	211608	137880	217095	125591	321897	245247	347738	306882	138076	280031	156398	128390	138283	5.67807e+06	203316	554004	113779	523379	117332	391384	447921
ID_537_POS	Unknown363	C35 H67 N O11	677.471	12.689	Positive	1.00741e+06	1.06379e+06	997336	1.07231e+06	873795	866247	951338	1.1461e+06	3.09569e+06	2.97638e+06	3.08872e+06	2.4834e+06	2.22425e+06	2.50776e+06	2.7088e+06	1.95254e+06	2.3712e+06	2.01358e+06	359555	353977	276600	199624	176081	312278	128337	146890	164062	589664	169193	170614	132726	109910	247042	243320	171697	383558	2.35974e+07	268334	768015	119631	724871	204727	388283	1.13052e+06
ID_490_POS	Unknown320	C37 H65 O6 P3	698.4	12.69	Positive	525762	647315	400063	565477	480575	299126	390663	279150	1.29604e+06	1.55993e+06	1.41684e+06	1.39026e+06	1.16064e+06	1.10243e+06	1.11232e+06	854947	1.06092e+06	1.00594e+06	128751	141162	82846.8	116689	134767	185871	307286	129746	152697	205500	96629	147102	255913	137937	114138	77747.8	227645	122562	1.06041e+07	82973.3	315812	82655	291255	79424.4	100582	380130
ID_420_POS	Unknown258	C27 H59 N10 O8 P	682.426	12.692	Positive	220220	197644	60287	185649	172295	79218.2	85424.7	79996.1	471635	639048	368818	382011	273087	247644	317269	447007	205673	424892	80961	62462.6	75149.2	72043.4	113292	71258.9	82137	100091	77756.2	187370	71227.8	74559.5	82154.9	82122.6	70322.2	69264.3	71145.3	115161	4.21173e+06	75263.9	195755	72292.1	187674	72044.7	91236.4	85571.1
ID_627_POS	Unknown444	C38 H83 N9 O13 P2	935.558	12.701	Positive	317400	373043	245708	160557	260184	95681.8	159695	96621.4	626348	600502	574649	529903	556927	417634	369508	523215	376391	307043	175278	236231	71155.6	260255	258693	141564	80432.9	236324	93916.1	283970	311112	134424	88548.6	205586	233568	83659.3	85931.2	120445	3.32717e+06	385485	194266	186112	204437	95949.4	173443	158599
ID_758_POS	Unknown562	C50 H86 N6 O7 S	914.628	12.705	Positive	583623	776841	604945	615422	588190	491330	547070	530940	1.18133e+06	1.31888e+06	1.12511e+06	1.10539e+06	1.05215e+06	887034	930092	1.23494e+06	1.16876e+06	1.09729e+06	375383	433242	217709	319572	315964	387580	349866	267055	150214	501379	286564	241602	323199	167526	192450	335794	352788	349325	7.17843e+06	180063	684099	99698.4	484750	146012	207200	634781
ID_645_POS	Unknown460	C45 H88 N5 O8 P3	919.584	12.706	Positive	346673	369742	247633	117703	244906	143093	246010	535187	654033	596284	706045	532586	430533	525551	404463	491397	625062	693470	206436	119510	104311	92680.8	132562	96378.2	88670	161087	250790	346342	391553	225675	97616.8	110236	298513	92226.8	341289	311209	4.54406e+06	100215	92178.5	176969	374323	110682	243769	196609
ID_506_POS	Unknown335	C29 H55 N10 O P S2	654.374	12.715	Positive	586296	722655	514140	604461	572917	282269	413987	559388	1.36803e+06	1.37566e+06	1.79852e+06	1.45337e+06	1.28395e+06	1.24033e+06	1.0385e+06	1.45615e+06	1.44857e+06	1.18863e+06	57831.7	120768	72722.4	78939.1	64808.1	126386	156106	153629	92600.3	219493	69808.8	130153	160976	80615.7	68475.8	85933.8	94920.8	97970.7	1.20046e+07	73287.8	441810	82546.6	538232	95448.5	91771.6	517175
ID_470_POS	Unknown302	C29 H59 N7 O8	633.445	12.716	Positive	958687	1.31138e+06	1.22883e+06	1.11745e+06	948053	1.19134e+06	1.00621e+06	867525	3.22463e+06	3.37105e+06	3.58449e+06	2.74133e+06	3.50816e+06	3.08095e+06	3.40061e+06	2.89457e+06	3.44637e+06	2.84068e+06	335630	455971	157889	386747	344661	241209	318624	275250	161257	789266	334028	233808	89642	123544	278575	214156	186672	607768	2.64665e+07	193237	1.15513e+06	150111	1.0757e+06	205659	121525	996774
ID_413_POS	Unknown251	C42 H54 O5	638.4	12.717	Positive	181280	216465	125678	229191	181526	78379.5	145998	133265	526516	600985	578716	352682	434430	332189	471826	359845	477378	494581	99645.8	103893	59267.7	155640	84569.5	75254.6	93346.5	167230	65370.4	103795	87185.9	71899.9	71490.4	135755	73113.1	95654	90338.9	159044	4.93605e+06	78250.9	140503	75161.2	86126.8	74022.9	83542	108704
ID_492_POS	Unknown322	C30 H52 N10 O4	616.418	12.726	Positive	1.92536e+06	2.56197e+06	2.17013e+06	2.22311e+06	2.01996e+06	1.29646e+06	1.82158e+06	1.82387e+06	5.00604e+06	5.85547e+06	5.89812e+06	4.83218e+06	5.48404e+06	4.77063e+06	5.20605e+06	4.90177e+06	5.71622e+06	5.10584e+06	552862	774757	328069	725949	608377	545641	751681	791265	513044	1.30588e+06	621134	618658	350310	489033	534760	519192	496148	1.02556e+06	4.49223e+07	507799	2.09592e+06	416095	1.85992e+06	504380	434110	1.76466e+06
ID_541_POS	Unknown367	C36 H74 N8 O14 S	874.504	12.74	Positive	185649	366689	224082	326104	287884	86587.6	172853	117471	661990	573465	635259	592848	602576	563632	412846	606923	551286	367785	98367.6	120480	192049	114778	116350	86723.9	74503	218048	262658	144926	415978	94215.3	78425.8	125680	271103	78492.6	208906	91628.7	4.07262e+06	91402.7	236507	246486	330820	102229	188295	166334
ID_729_POS	Unknown536	C42 H80 N9 O5 P S	853.575	12.742	Positive	1.24427e+06	1.73109e+06	1.28508e+06	1.48152e+06	1.34855e+06	772633	1.0776e+06	1.34522e+06	3.17028e+06	2.74702e+06	3.077e+06	2.49315e+06	2.70026e+06	2.73921e+06	2.08674e+06	2.62896e+06	3.32621e+06	2.05182e+06	887716	1.02142e+06	677050	771841	799920	1.09641e+06	706740	734637	441135	986774	987711	643653	557950	579825	783814	606453	601495	1.01366e+06	1.67593e+07	600264	1.72763e+06	519472	1.37405e+06	710606	826122	1.51945e+06
ID_814_POS	Unknown71	C27 H50 N O7 P	531.332	12.742	Positive	122586	67163.7	138881	108892	113049	354447	182617	239790	151651	67444.8	410506	282493	225850	238912	208537	377100	481932	313776	152392	87608.6	65719.2	68313.6	116955	108539	104449	116603	109117	96879.5	87311.9	85173.1	106675	96447.7	80688.3	76319.9	176260	271294	1.66994e+07	425721	579298	83790.2	79885.7	598406	93609.3	90951.6
ID_696_POS	Unknown506	C54 H69 N9 O2	875.558	12.744	Positive	295369	519700	299318	325966	245936	196770	268742	344290	860787	701899	767175	608929	633023	433608	399848	656216	687803	582538	212429	155527	142229	79816.2	252091	160653	129299	136237	88995	255305	102013	160424	102727	112687	445274	89170.6	258965	190688	3.97466e+06	271744	437391	97898.8	233432	227146	305088	398016
ID_487_POS	Unknown318	C31 H59 N O9	589.419	12.75	Positive	908358	1.17392e+06	1.45439e+06	1.59721e+06	1.67171e+06	1.01282e+06	1.33799e+06	910620	3.59192e+06	3.24721e+06	4.0859e+06	3.2673e+06	3.25585e+06	4.10563e+06	3.14891e+06	3.30037e+06	4.17725e+06	3.52044e+06	202012	619703	56049.8	257239	205846	180361	131340	132578	169930	453237	296287	171758	137181	262912	109464	154888	209612	271367	2.54612e+07	231091	1.53127e+06	166152	940402	338506	291336	1.59524e+06
ID_462_POS	Unknown296	C26 H57 N6 O2 P3 S	610.348	12.752	Positive	437662	585989	537635	567845	668341	455782	524296	430363	1.4187e+06	1.35018e+06	2.2413e+06	2.39864e+06	1.55283e+06	1.63723e+06	1.57422e+06	1.68131e+06	1.91404e+06	1.37196e+06	131099	131376	57534.7	268498	62085	78079.3	63181.7	92648	154660	163096	340790	290784	120988	91680.5	130785	140951	123294	551763	1.10937e+07	82993.9	564263	73080.5	794289	71231.3	186641	524718
ID_475_POS	Unknown307	C31 H56 O9	572.392	12.752	Positive	1.74231e+06	2.6572e+06	1.84818e+06	2.56025e+06	2.55982e+06	1.58351e+06	2.07559e+06	1.57263e+06	5.78638e+06	5.81172e+06	7.15501e+06	6.39193e+06	5.4573e+06	6.39011e+06	5.35438e+06	5.70135e+06	6.97231e+06	5.52951e+06	532273	923946	257727	682034	408580	410958	355984	439332	529277	777324	845835	487995	395819	549369	446971	557519	479992	1.02687e+06	4.36145e+07	519478	2.34489e+06	407279	1.96403e+06	378459	671069	2.48964e+06
ID_437_POS	Unknown273	C30 H56 N6 P2 S	594.374	12.754	Positive	239846	274713	163611	212852	146124	128894	92556.6	110255	602045	670347	641972	587684	528670	517774	500366	599245	634019	448446	105188	110111	88760.8	86957.4	74796.9	88604.1	76118.2	113174	133801	86993.5	119921	89497	74380.6	101344	132337	194231	81315.4	116381	4.88227e+06	132282	90353.6	88043.9	144512	85816	98361.5	280663
ID_770_POS	Unknown573	C41 H69 O11 P S	800.431	12.767	Positive	1.27387e+06	1.44892e+06	1.09143e+06	699929	531639	765941	373616	95598.8	2.91783e+06	2.51199e+06	2.88252e+06	2.57191e+06	1.37727e+06	2.67407e+06	1.92634e+06	2.54309e+06	2.96421e+06	1.81129e+06	670993	967077	569287	1.08377e+06	578574	524863	462944	591454	428495	1.24488e+06	1.72719e+06	362042	518874	451538	191065	1.88561e+06	559643	365611	6.40123e+06	363586	2.00685e+06	975289	455915	416251	1.49445e+06	4.13303e+06
ID_423_POS	Unknown260	C35 H50 O3 S	550.348	12.78	Positive	254164	361507	225806	262251	300540	162747	146803	162560	762534	710683	676670	902368	631224	739039	704555	1.18922e+06	628720	688623	47635.9	73900.3	117173	76557.1	77989.6	92274.3	82012.8	72488.9	70171.4	93627.6	58517.3	63299.3	52441.5	58036.1	53579.9	59186.3	87200	114734	7.2e+06	87062.2	230592	62271.6	311435	57646.4	67028.3	254570
ID_526_POS	Unknown353	C30 H52 N2 O2 P2 S	566.322	12.78	Positive	336452	595293	441683	663781	512883	374002	412297	290402	1.35282e+06	858680	1.29193e+06	1.3602e+06	1.01944e+06	1.11384e+06	1.09686e+06	1.46431e+06	1.35375e+06	1.20544e+06	229463	59966.4	81495.7	109145	75291.4	74692.8	110482	113820	108158	113821	76194.1	65846.4	164170	87366.9	55735.8	111148	130965	74054.1	1.03052e+07	94292.5	398054	64777.3	504641	77785.5	69725.4	621507
ID_412_POS	Unknown250	C27 H55 N4 P3	528.366	12.784	Positive	1.6442e+06	2.0249e+06	1.32309e+06	2.07452e+06	1.65721e+06	1.26011e+06	1.37906e+06	1.03708e+06	6.19727e+06	5.52249e+06	6.16527e+06	6.72351e+06	5.48205e+06	4.9691e+06	6.71437e+06	6.93778e+06	6.1702e+06	5.96478e+06	475063	410696	373834	493532	568399	376367	463455	496098	471173	619418	399524	567765	373263	351191	383028	387262	466295	746580	4.69275e+07	474613	1.49447e+06	325029	7.2166e+06	402689	349857	2.00053e+06
ID_601_POS	Unknown420	C37 H71 N10 O5 P S2	830.478	12.788	Positive	380292	719279	395044	834905	572471	315393	433073	146431	1.31047e+06	1.1261e+06	1.4035e+06	1.30632e+06	744024	814747	838766	1.26252e+06	1.14112e+06	962988	261239	262594	284566	222753	161521	178222	190433	481324	145828	447768	138187	113300	174204	145078	106852	214162	102814	297758	7.70402e+06	173831	721701	111460	728412	253676	143075	614452
ID_425_POS	Unknown262	C29 H55 N O8	545.392	12.797	Positive	732398	1.10924e+06	600433	907960	912764	755476	648845	509324	3.9565e+06	3.39156e+06	3.47617e+06	3.85701e+06	3.31571e+06	2.96651e+06	3.86087e+06	4.29215e+06	3.71634e+06	3.52961e+06	100032	181824	58872.3	185539	133925	99181.3	206356	142262	163783	342751	153226	289537	65120.7	68923.9	59637.5	97220.5	110375	226182	2.78714e+07	140419	775084	63189.6	6.12486e+06	130343	76065.2	1.05437e+06
ID_416_POS	Unknown254	C27 H47 N4 O P S	506.321	12.808	Positive	350699	408586	276066	354254	389463	286369	274976	260668	1.18908e+06	837467	613654	1.2438e+06	795968	912429	1.05688e+06	936206	1.38455e+06	793959	52583.4	88522.9	77015.2	53675.9	52533.4	81301.3	59089	104025	68147.8	108614	123661	62333.1	75832.5	68354.2	59506.5	90564.8	76964.2	105752	9.39736e+06	82780	333316	87735.2	406977	62969.8	71683.4	408022
ID_504_POS	Unknown333	C28 H48 N2 O P2 S	522.295	12.809	Positive	526499	540236	355668	475999	517515	286214	339885	96941.9	1.35853e+06	1.05774e+06	1.32604e+06	1.21765e+06	946683	1.14899e+06	952964	992043	943528	921228	235195	106125	96916.8	63840.7	272281	105791	59211.7	76495	70413.7	103000	85559.8	81439.8	173617	68496.2	73323.9	124224	130650	93647	8.9339e+06	68689	478066	62797.6	405116	105560	71832.3	377272
ID_771_POS	Unknown574	C45 H66 Cl2 O4	740.431	12.811	Positive	829080	671755	409359	377642	345262	392055	137791	289990	1.60125e+06	1.42329e+06	1.33431e+06	1.51478e+06	700769	1.41424e+06	1.18767e+06	1.55847e+06	1.52268e+06	1.19109e+06	241908	367787	289397	398334	215569	289659	178147	244634	185823	593347	654193	89598.4	153339	68231.1	59038.1	789882	262506	114957	3.47925e+06	280294	874454	431460	150190	183226	420246	2.05522e+06
ID_441_POS	Unknown277	C24 H40 N10 O	484.339	12.815	Positive	1.52899e+06	1.74564e+06	1.28524e+06	1.45877e+06	1.77117e+06	1.31119e+06	1.03062e+06	923584	4.75823e+06	3.88968e+06	4.63148e+06	6.76694e+06	3.22391e+06	3.46425e+06	3.73162e+06	4.25442e+06	4.6095e+06	3.05841e+06	619916	432333	436096	292074	725159	356967	291660	409258	314748	648577	467793	398783	468606	373261	570657	499002	394029	436806	3.81561e+07	422991	5.16714e+06	380532	1.35642e+06	401766	415443	1.52119e+06
ID_737_POS	Unknown543	C34 H76 N4 O16 P2	858.473	12.829	Positive	150276	200961	155117	172353	216240	119875	72458	227979	413546	311987	335219	391429	206990	359368	228838	201400	256973	242215	67177.4	100012	340236	187228	107406	143308	131226	354030	177449	156252	142730	64879.8	60449.6	127546	89879.3	125909	62259.5	59418.7	1.73691e+06	132035	142081	97675.5	137790	82529.6	159940	206871
ID_451_POS	Unknown286	C22 H42 N2 O8	462.295	12.831	Positive	375380	323597	214658	370914	356677	419205	200682	218913	1.11997e+06	897395	731261	814891	702695	611068	662944	466944	566852	721897	168059	135468	53309.9	81055.5	56497.1	60542.1	117544	81468.5	60505.7	66452.9	74954.4	64229.6	215433	130515	71316.2	309815	64114.9	173904	7.09285e+06	76300.1	385338	60984.9	339187	67589.1	68427.1	338096
ID_603_POS	Unknown422	C41 H70 O13	770.478	12.832	Positive	336857	356259	217170	288721	358572	321655	148075	122349	719457	580219	675685	497851	513145	354655	575524	628791	580647	525842	92254.3	133358	84678.4	77925.6	161363	190869	187066	292677	151420	197946	84349.3	86649.3	134521	90317.8	78909.3	79388.7	130398	134208	3.78503e+06	89990.4	359242	217438	353728	222036	186599	303310
ID_734_POS	Unknown540	C34 H71 N6 O8 P S2	786.452	12.832	Positive	851347	1.07953e+06	791398	1.05352e+06	1.15227e+06	944565	776618	1.13648e+06	2.14742e+06	1.96437e+06	2.10044e+06	2.21883e+06	1.25896e+06	1.48794e+06	1.43611e+06	1.65233e+06	1.73857e+06	1.71509e+06	523145	476138	527736	335244	312801	487532	389386	350936	215043	1.01355e+06	416760	356475	343198	305339	220165	369385	325536	488035	1.13695e+07	606576	1.10857e+06	241822	993991	326271	276245	1.14191e+06
ID_361_POS	Unknown204	C25 H47 N O6	457.34	12.833	Positive	264575	341494	247268	187915	289838	128189	296341	253721	1.2351e+06	919796	923669	1.14039e+06	775158	723780	800842	787998	847287	941077	223966	138717	89678.8	110537	82620.4	69865.3	61174	86670.2	96594.9	183922	107697	125027	166702	70766.2	273970	115900	111230	185423	1.13685e+07	70965.4	197895	294834	138055	71904.6	114817	497346
ID_442_POS	Unknown278	C18 H38 N8 O5 S	478.269	12.833	Positive	319984	398352	244815	294523	202561	230157	207714	163588	906050	720469	679578	756832	643590	660878	787294	591259	783706	797901	119658	51602.9	57378.1	49929.6	121806	54380.9	71846.6	78110.4	132881	157946	59947.5	61582.1	57441.4	63223	88480.3	55099.9	61167.2	64617.1	7.43966e+06	62892.7	2.09589e+06	58471.1	360225	74564.3	65606.6	310219
ID_518_POS	Unknown346	C29 H44 O S	440.313	12.833	Positive	949212	994988	698911	808790	774755	957835	614005	623293	2.6575e+06	2.59464e+06	1.82969e+06	2.4202e+06	2.05606e+06	1.74822e+06	2.11042e+06	1.52386e+06	1.75807e+06	1.98336e+06	370902	368935	289968	266227	456706	294656	373440	370272	390805	372822	302026	336428	276917	304281	284291	308466	280445	511095	1.63576e+07	319606	831007	310015	1.03222e+06	307191	377759	820797
ID_760_POS	Unknown564	C39 H75 N O13	765.523	12.834	Positive	1.87234e+06	2.45579e+06	1.7406e+06	2.33427e+06	2.46536e+06	1.75782e+06	1.5858e+06	1.80426e+06	3.98594e+06	3.83205e+06	4.12986e+06	4.5954e+06	3.54961e+06	2.82137e+06	3.8786e+06	3.6518e+06	3.97432e+06	3.65374e+06	1.18444e+06	1.38813e+06	1.22849e+06	1.14628e+06	1.1272e+06	1.34035e+06	969990	1.53517e+06	722154	1.98923e+06	999827	973894	1.13903e+06	866877	883741	872320	875438	1.26835e+06	2.16157e+07	782658	2.6529e+06	695692	2.38173e+06	980443	1.01983e+06	2.40649e+06
ID_392_POS	Unknown232	C28 H47 N5 O3	501.366	12.84	Positive	555444	575238	447601	551121	699073	618551	360517	440869	1.54668e+06	1.30017e+06	1.5339e+06	3.4524e+06	1.2065e+06	1.0858e+06	1.60564e+06	1.3634e+06	1.55494e+06	1.28248e+06	109557	118061	153490	57287	69635.8	109599	77027.1	89620.5	66560.1	364557	156155	70656.7	143439	73648.1	352329	188204	98833.7	177690	1.84124e+07	72160.3	4.09545e+06	145753	529530	80073.5	80123.7	647285
ID_419_POS	Unknown257	C29 H38 S	418.269	12.844	Positive	225018	290811	205753	158142	184846	163255	191396	130679	893799	874892	526758	615428	516438	660112	393995	582047	657976	633333	117548	51093.6	57122.6	55800.6	56782.8	103964	66538.9	87295.1	64833.1	115057	66996.5	75437.5	64195.6	71737.1	88022.3	107543	66117.6	86231.7	4.88884e+06	70288	260793	85501.2	182553	72423	78044.7	286438
ID_503_POS	Unknown332	C25 H41 P3	434.243	12.844	Positive	227363	251540	216512	159296	175730	279380	287714	102595	722548	925999	745614	806619	548770	448913	461182	330227	414345	459419	125050	79434.9	61996.7	60561.8	163933	93775	65484.9	94743.6	70365	77281.3	86608.8	74695.7	69673.2	77858.1	169792	71270.9	71759.2	68484.9	4.31802e+06	76285.4	252685	73645.5	140325	78602.6	84704	149075
ID_385_POS	Unknown226	C24 H39 N5 O	413.314	12.846	Positive	122820	125531	204667	120539	163557	180107	142315	217797	389902	400762	296481	550391	347459	404313	351261	334385	378940	518377	59564.7	56369.9	63021.5	77089.3	121712	82791.7	66567.4	96309.8	78140.2	83116.3	73915	75930.5	70824.9	79145.1	75414.8	69568	72945.4	83909.9	5.92746e+06	79016	197310	74862.9	188503	79901.9	86104.2	294347
ID_540_POS	Unknown366	C20 H39 O2 P S	374.243	12.853	Positive	130026	53637.9	210761	164210	73521.1	153672	85333.7	96387.8	284004	263815	283731	235998	127943	190844	195178	204232	138668	252627	59785	56578.4	63254.6	61790.7	62878.3	67299.4	66813.6	96666	71792.8	83423.8	74188.4	76211.4	71086.9	79437.9	69403.8	90412.1	73215.3	69874.5	1.98421e+06	77833.3	872761	75139.8	181995	80197.5	89325.1	88303.9
ID_762_POS	Unknown566	C34 H70 N2 O2 P2 S3	696.406	12.853	Positive	1.25941e+06	944917	983333	654804	364878	640097	223582	216951	2.46189e+06	2.59711e+06	2.64906e+06	1.78455e+06	1.19835e+06	2.78973e+06	2.09716e+06	1.98307e+06	2.85369e+06	1.91348e+06	411394	591150	349718	813762	420048	318335	197917	413386	174786	1.03349e+06	1.07204e+06	221562	353173	295368	157014	1.29724e+06	362773	318775	7.70902e+06	154811	1.37998e+06	463430	104152	310281	1.12985e+06	2.93646e+06
ID_707_POS	Unknown516	C45 H63 N2 O4 P	726.452	12.885	Positive	410990	557290	404088	441964	402499	362250	317447	942720	908842	1.04879e+06	974072	892812	709220	643634	922864	679981	755667	838442	238144	292443	180219	361990	135396	149944	170361	178421	136851	401464	106688	147528	156553	96092.2	82359.2	510234	92667.6	179956	4.57017e+06	122772	452857	108319	385458	99245.6	159202	335159
ID_680_POS	Unknown492	C33 H67 N7 O10	721.497	12.888	Positive	2.52835e+06	3.61193e+06	3.1108e+06	3.22861e+06	2.71747e+06	2.82237e+06	3.10439e+06	3.15987e+06	4.54047e+06	5.98512e+06	5.48368e+06	4.57796e+06	4.872e+06	6.03799e+06	5.25162e+06	5.30433e+06	5.99811e+06	5.8496e+06	2.08905e+06	1.72892e+06	1.57077e+06	1.83528e+06	1.8055e+06	1.94811e+06	1.76622e+06	2.41584e+06	1.1389e+06	2.99782e+06	1.53643e+06	1.73809e+06	2.23086e+06	1.24362e+06	1.69371e+06	1.93524e+06	1.50081e+06	2.31498e+06	3.656e+07	1.15344e+06	3.8406e+06	1.36567e+06	2.46481e+06	1.43607e+06	1.543e+06	4.24286e+06
ID_692_POS	Unknown502	C41 H62 N2 O8 S	742.426	12.888	Positive	1.36544e+06	1.47164e+06	1.21115e+06	857249	1.15031e+06	1.31491e+06	1.19617e+06	1.36406e+06	1.71286e+06	2.41545e+06	1.81441e+06	1.74628e+06	1.75179e+06	2.22949e+06	2.09516e+06	2.39027e+06	2.14532e+06	2.20772e+06	616543	793411	604596	688382	584099	692779	550592	697808	323098	1.29983e+06	421026	465393	595344	324819	519517	568267	391561	693021	1.47886e+07	272683	1.6443e+06	385065	1.00885e+06	436908	592846	1.51359e+06
ID_709_POS	Unknown518	C29 H54 N6 O9	630.397	12.904	Positive	2.42366e+07	2.02011e+07	1.671e+07	1.10703e+07	6.53017e+06	1.30274e+07	6.27248e+06	5.23441e+06	4.34561e+07	4.93318e+07	4.6318e+07	3.98358e+07	2.27949e+07	4.6702e+07	3.54532e+07	4.28887e+07	4.05909e+07	3.50034e+07	5.92936e+06	9.08499e+06	5.34215e+06	1.03991e+07	5.58446e+06	6.42613e+06	4.97722e+06	7.50687e+06	5.20456e+06	1.4914e+07	1.69724e+07	4.03595e+06	7.13357e+06	4.47066e+06	2.74156e+06	1.85545e+07	7.07062e+06	4.69006e+06	1.66037e+08	3.57898e+06	2.54931e+07	8.92973e+06	3.94784e+06	4.49486e+06	1.62124e+07	5.7442e+07
ID_690_POS	Unknown500	C29 H55 N10 P3 S	668.353	12.91	Positive	7.48835e+06	4.84184e+06	4.70294e+06	3.00394e+06	1.83039e+06	3.68551e+06	1.94292e+06	1.66147e+06	1.24557e+07	1.46187e+07	1.35675e+07	1.11615e+07	6.10602e+06	1.31894e+07	9.95155e+06	1.25731e+07	1.20859e+07	1.01161e+07	1.68721e+06	2.39761e+06	1.59586e+06	2.74253e+06	1.45216e+06	1.91599e+06	1.28035e+06	1.76957e+06	1.35247e+06	4.08519e+06	4.8152e+06	817342	1.92298e+06	1.14163e+06	732967	5.01942e+06	2.03042e+06	1.25956e+06	5.07578e+07	1.0859e+06	7.413e+06	2.50674e+06	1.16761e+06	1.30198e+06	4.43289e+06	1.61515e+07
ID_782_POS	Unknown584	C29 H57 N7 O9	647.424	12.911	Positive	1.44248e+07	1.3613e+07	1.02805e+07	6.91642e+06	4.20712e+06	7.91651e+06	3.86401e+06	3.15069e+06	2.68582e+07	2.92663e+07	2.77381e+07	2.44485e+07	1.37052e+07	2.83649e+07	2.14017e+07	2.54669e+07	2.55537e+07	2.10086e+07	3.68865e+06	5.76485e+06	3.36054e+06	6.84419e+06	3.58505e+06	3.95762e+06	3.19182e+06	5.16142e+06	3.15324e+06	9.31071e+06	1.03337e+07	2.59328e+06	4.42138e+06	2.87777e+06	1.79264e+06	1.14773e+07	4.47032e+06	2.98753e+06	2.47457e+06	2.1331e+06	1.55143e+07	5.57607e+06	2.34963e+06	2.70551e+06	1.0174e+07	3.51767e+07
ID_748_POS	Unknown553	C29 H63 N6 P3 S2	652.379	12.912	Positive	1.82204e+06	1.4096e+06	1.3819e+06	946448	623157	1.17914e+06	540937	333345	3.15508e+06	4.24623e+06	4.03054e+06	3.16361e+06	2.33597e+06	4.09358e+06	3.16806e+06	3.73009e+06	1.85578e+06	3.11703e+06	553470	770348	436578	687495	447650	489832	351789	502752	333168	1.30079e+06	1.4088e+06	251809	684558	328534	174455	1.61968e+06	462072	234692	1.31962e+07	186050	1.98534e+06	689279	374522	379016	1.23675e+06	4.75339e+06
ID_844_POS	Unknown99	C26 H49 N3 O6 S	531.332	12.919	Positive	128796	111004	103636	90032.6	75749.7	379666	166044	98955.4	67871.1	184546	144377	117602	214762	218614	97433.3	250935	108401	104193	63358.4	115639	69426.4	68558.3	71176.7	102348	108742	109788	167217	161658	115345	86730.6	82992.7	122174	133766	245512	335830	513625	4.92721e+06	622575	502535	423428	449088	482546	98029.5	201454
ID_602_POS	Unknown421	C32 H66 N4 O4 S4	698.4	12.943	Positive	1.62694e+06	1.27614e+06	1.36934e+06	1.10399e+06	1.17039e+06	1.102e+06	1.28104e+06	1.23476e+06	2.49754e+06	2.88071e+06	2.96287e+06	2.82309e+06	2.09585e+06	3.09172e+06	2.14966e+06	2.11235e+06	2.74044e+06	2.39502e+06	1.07794e+06	1.17082e+06	1.04259e+06	814954	910971	1.19361e+06	861370	1.26604e+06	818134	1.39464e+06	674200	572565	1.28614e+06	395051	451954	1.3423e+06	495511	976817	1.64048e+07	721246	1.92873e+06	678475	1.18803e+06	586876	743975	1.90288e+06
ID_735_POS	Unknown541	C37 H59 N9 O3	677.471	12.943	Positive	3.95904e+06	3.48566e+06	3.98766e+06	3.90397e+06	4.49612e+06	3.95675e+06	4.58593e+06	4.28116e+06	7.33459e+06	8.29809e+06	8.54798e+06	7.47321e+06	6.6704e+06	7.8366e+06	8.20341e+06	6.75444e+06	7.35674e+06	8.28696e+06	3.03402e+06	3.23031e+06	2.93545e+06	2.61301e+06	2.54594e+06	3.60708e+06	2.60967e+06	3.0106e+06	2.06038e+06	4.00571e+06	2.40783e+06	2.20666e+06	3.30945e+06	1.87138e+06	1.71274e+06	3.11448e+06	1.92228e+06	2.9768e+06	4.43529e+07	2.15951e+06	4.96885e+06	1.75637e+06	4.16593e+06	2.2005e+06	2.28976e+06	5.18364e+06
ID_710_POS	Unknown519	C32 H56 N10 O5	660.444	12.947	Positive	6.25251e+06	5.51912e+06	5.94412e+06	6.34288e+06	6.54095e+06	5.61398e+06	7.87845e+06	6.54617e+06	1.08677e+07	1.26753e+07	1.29135e+07	1.14493e+07	9.57573e+06	1.24178e+07	1.22307e+07	9.91145e+06	1.14992e+07	1.2374e+07	4.58415e+06	4.96864e+06	4.4016e+06	3.9566e+06	3.77105e+06	5.23231e+06	3.78105e+06	4.2528e+06	3.07298e+06	6.16677e+06	3.49933e+06	3.12204e+06	4.67209e+06	2.92997e+06	2.47628e+06	4.84022e+06	3.06159e+06	4.31912e+06	6.86506e+07	3.08266e+06	7.8999e+06	2.69015e+06	6.37557e+06	3.54504e+06	3.71923e+06	8.53147e+06
ID_694_POS	Unknown504	C32 H50 N4 O6	586.371	12.955	Positive	3.32223e+07	2.47651e+07	2.27322e+07	1.47657e+07	1.02639e+07	1.72833e+07	7.41161e+06	6.60156e+06	6.07611e+07	6.67613e+07	6.71073e+07	5.94696e+07	3.49658e+07	5.19855e+07	4.50408e+07	5.41737e+07	5.13917e+07	3.59893e+07	5.97309e+06	1.08887e+07	6.54512e+06	9.27024e+06	5.35476e+06	6.13541e+06	4.46911e+06	6.51071e+06	5.48156e+06	1.45248e+07	1.94248e+07	4.0723e+06	7.20706e+06	3.89626e+06	3.0357e+06	2.03843e+07	7.22483e+06	5.03239e+06	2.1104e+08	3.24249e+06	2.89645e+07	8.74541e+06	5.30686e+06	3.99655e+06	1.46617e+07	6.69337e+07
ID_781_POS	Unknown583	C32 H53 N5 O6	603.398	12.964	Positive	1.93669e+07	1.45157e+07	1.34143e+07	8.92972e+06	6.09761e+06	1.0177e+07	4.27612e+06	3.60569e+06	3.49227e+07	3.85932e+07	3.79104e+07	3.64434e+07	2.03514e+07	2.86659e+07	2.70919e+07	3.1684e+07	2.83974e+07	1.82747e+07	3.59031e+06	6.46122e+06	4.23957e+06	5.45972e+06	3.08719e+06	3.67856e+06	2.80453e+06	3.99769e+06	3.20092e+06	8.44389e+06	1.16394e+07	2.56045e+06	4.31163e+06	2.39033e+06	1.89411e+06	1.22089e+07	4.48198e+06	2.70656e+06	3.68708e+06	2.28958e+06	1.47923e+07	5.38564e+06	3.06424e+06	2.40109e+06	8.81569e+06	3.96261e+07
ID_784_POS	Unknown586	C26 H55 N6 O3 P3 S	624.327	12.966	Positive	9.612e+06	7.0717e+06	6.71633e+06	4.20077e+06	3.03972e+06	5.08373e+06	2.45938e+06	2.26754e+06	1.83734e+07	2.04972e+07	2.00049e+07	1.62143e+07	1.05295e+07	1.47974e+07	1.26589e+07	1.61139e+07	1.53775e+07	1.24604e+07	1.8356e+06	3.355e+06	1.72567e+06	2.76369e+06	1.59184e+06	1.84717e+06	1.19094e+06	1.88142e+06	1.51677e+06	4.35437e+06	5.84483e+06	1.14795e+06	2.27173e+06	1.12294e+06	919978	6.00481e+06	2.00069e+06	1.53724e+06	5.91072e+07	1.09908e+06	9.00954e+06	2.43008e+06	1.56781e+06	1.22192e+06	4.18114e+06	1.94446e+07
ID_642_POS	Unknown458	C28 H59 N10 O9 P	710.421	12.972	Positive	136392	148887	68751	126338	155341	99600.4	129944	95782.3	315629	302472	304631	212971	179330	300502	188954	217843	162589	199563	88203.1	107797	94742.7	56272.2	77431.8	105397	97384.9	88312.4	49138.1	122492	63636.8	85379.5	70606.9	135169	110741	88234.1	60808.2	66714.7	1.63579e+06	56193.1	271153	50880.4	111970	63954.8	62523.5	154934
ID_725_POS	Unknown532	C42 H65 O2 P3 S	726.395	12.974	Positive	485075	499652	429608	569680	409651	227240	336666	470166	961020	895092	950793	741025	784804	815082	707692	656428	770374	619940	269856	266204	261920	231004	156645	162098	146616	170279	174235	332125	185464	108546	208619	102649	126424	226659	96965.3	259201	4.99093e+06	135995	316088	68853.8	357562	52942.3	132478	592744
ID_193_POS	NP-007725	C36 H56 O9	654.374	13.002	Positive	2.10178e+06	2.31978e+06	1.80583e+06	2.35949e+06	2.05178e+06	1.79035e+06	1.6045e+06	1.97548e+06	3.92069e+06	3.97331e+06	3.94075e+06	3.80895e+06	3.43399e+06	3.07884e+06	3.33329e+06	3.60203e+06	3.94601e+06	3.51543e+06	1.27439e+06	1.33668e+06	1.18666e+06	1.17483e+06	974896	1.08959e+06	898380	1.20762e+06	1.00068e+06	2.08729e+06	1.25665e+06	1.11805e+06	1.0537e+06	731561	1.04076e+06	1.43197e+06	953771	1.07869e+06	3.19456e+07	738924	1.99732e+06	736902	2.12628e+06	733451	836589	2.27486e+06
ID_687_POS	Unknown499	C29 H59 N7 O8	633.445	13.002	Positive	6.31904e+06	6.6838e+06	5.32585e+06	7.05182e+06	6.52015e+06	5.07757e+06	5.59983e+06	5.58902e+06	1.10842e+07	1.20432e+07	1.14974e+07	9.26571e+06	1.09194e+07	1.02166e+07	1.02078e+07	1.09422e+07	1.06537e+07	1.0075e+07	4.16417e+06	4.00963e+06	3.33589e+06	3.66315e+06	3.19764e+06	3.43208e+06	3.17968e+06	3.65874e+06	2.7989e+06	5.80128e+06	3.40563e+06	3.46203e+06	3.49105e+06	2.7987e+06	3.00304e+06	4.25462e+06	3.0965e+06	3.68843e+06	7.01161e+07	2.63101e+06	6.0534e+06	2.24065e+06	6.3142e+06	2.59079e+06	2.60605e+06	6.64106e+06
ID_673_POS	Unknown486	C29 H56 N6 O8	616.418	13.008	Positive	9.4991e+06	1.02217e+07	8.06176e+06	1.05037e+07	9.65484e+06	7.62213e+06	7.9334e+06	8.46423e+06	1.70967e+07	1.79995e+07	1.74665e+07	1.47929e+07	1.59457e+07	1.51407e+07	1.49192e+07	1.63151e+07	1.66812e+07	1.50568e+07	5.90563e+06	5.91402e+06	5.04331e+06	5.48974e+06	4.72662e+06	4.92943e+06	4.52268e+06	5.43171e+06	4.21809e+06	8.68502e+06	5.1305e+06	5.08442e+06	5.02027e+06	3.98949e+06	4.49024e+06	6.3076e+06	4.34277e+06	5.17747e+06	1.15001e+08	3.64553e+06	9.04034e+06	3.28699e+06	9.54007e+06	3.70338e+06	3.89318e+06	9.76936e+06
ID_704_POS	Unknown513	C30 H46 N4 O5	542.345	13.008	Positive	3.69404e+07	2.84605e+07	2.42254e+07	1.64638e+07	1.127e+07	1.7233e+07	8.55938e+06	8.27207e+06	7.373e+07	6.54121e+07	6.91505e+07	5.12872e+07	3.83667e+07	6.48807e+07	4.62502e+07	3.97974e+07	6.72078e+07	3.80556e+07	4.44344e+06	7.68291e+06	4.11363e+06	7.29752e+06	3.92517e+06	4.68901e+06	3.43986e+06	4.72152e+06	3.7675e+06	1.21966e+07	1.92152e+07	3.72416e+06	4.27106e+06	2.91272e+06	2.46912e+06	1.74373e+07	7.16323e+06	4.38586e+06	2.68993e+08	2.32846e+06	2.63125e+07	6.03283e+06	5.22876e+06	2.83155e+06	1.11463e+07	5.83792e+07
ID_747_POS	Unknown552	C39 H54 O10	682.369	13.026	Positive	579463	601191	567302	584988	562550	340708	505064	367355	1.18852e+06	1.06796e+06	1.07395e+06	980365	912844	948966	832252	1.00597e+06	1.32867e+06	980187	183481	265918	164201	240085	115132	107703	96701.5	146281	106610	391316	133316	166556	184345	131690	147442	96425.6	172661	253319	6.55092e+06	98124.1	535947	196780	395431	82674.1	157415	439315
ID_802_POS	Unknown601	C25 H49 N7 O7	559.372	13.026	Positive	1.96611e+07	1.48052e+07	1.36238e+07	7.71612e+06	6.03297e+06	9.94436e+06	4.74225e+06	4.35949e+06	3.98063e+07	3.50815e+07	4.0384e+07	2.63906e+07	2.16318e+07	3.71e+07	2.99014e+07	1.62614e+07	4.06223e+07	1.72825e+07	2.4634e+06	4.42008e+06	2.33846e+06	4.12276e+06	2.13714e+06	2.57516e+06	2.02898e+06	2.71227e+06	1.88812e+06	6.94222e+06	1.03738e+07	2.006e+06	2.40033e+06	1.82709e+06	1.37903e+06	9.50323e+06	3.93499e+06	2.388e+06	6.25309e+06	1.26559e+06	1.4488e+07	3.32664e+06	2.80751e+06	1.61095e+06	6.35417e+06	3.23169e+07
ID_551_POS	Unknown376	C23 H59 N10 O8 P S	666.395	13.029	Positive	122360	155207	129695	110503	99900.3	155970	92672.3	82291.7	324113	323417	321599	272108	258718	182284	213617	155755	270145	175513	94306.5	59278.2	149558	183183	108811	60457.9	152398	83852.6	61141.4	78800.5	100924	117512	93614	70633.8	98548.1	97953.7	129157	87080.1	1.8363e+06	76255	153085	64231.3	132957	65062.5	186857	207393
ID_636_POS	Unknown452	C33 H54 O9	594.374	13.062	Positive	833536	916487	1.00799e+06	985153	897024	735167	781186	944529	1.80838e+06	2.07212e+06	1.96679e+06	1.59872e+06	1.82255e+06	1.72231e+06	1.41837e+06	1.84945e+06	1.93736e+06	1.88796e+06	261484	506788	330530	516539	334256	426142	424119	328823	293000	781110	300581	378965	282698	254684	301308	327279	298373	332304	1.19626e+07	261280	1.18734e+06	172920	741811	240666	198691	924603
ID_606_POS	Unknown425	C28 H52 N8 O P2 S	610.348	13.064	Positive	2.63056e+06	3.20193e+06	2.64337e+06	2.97448e+06	2.88557e+06	2.28945e+06	3.05214e+06	2.98537e+06	6.10371e+06	6.73837e+06	6.39955e+06	5.46398e+06	5.36212e+06	5.35288e+06	4.90754e+06	6.18048e+06	5.43725e+06	6.02488e+06	1.13199e+06	1.79268e+06	1.46416e+06	1.32835e+06	1.3605e+06	1.48804e+06	1.63948e+06	1.04782e+06	1.11581e+06	2.65345e+06	1.15131e+06	1.1538e+06	1.1293e+06	1.23242e+06	1.24532e+06	1.32154e+06	1.09589e+06	1.55585e+06	4.15218e+07	967659	3.38347e+06	685240	2.89554e+06	993365	933736	2.77791e+06
ID_640_POS	Unknown456	C27 H55 N7 O7	589.419	13.065	Positive	7.65936e+06	8.49572e+06	7.7965e+06	8.74041e+06	8.54423e+06	6.71046e+06	7.9071e+06	7.74017e+06	1.64009e+07	1.66094e+07	1.76962e+07	1.52263e+07	1.57101e+07	1.65698e+07	1.38994e+07	1.60812e+07	1.57865e+07	1.54106e+07	3.61131e+06	4.72799e+06	3.90699e+06	4.11992e+06	4.26249e+06	4.31901e+06	4.31512e+06	3.79926e+06	3.22345e+06	7.50738e+06	3.64092e+06	3.51015e+06	3.61733e+06	2.83086e+06	3.16524e+06	4.1273e+06	2.64328e+06	4.66072e+06	1.05398e+08	2.63336e+06	1.00426e+07	2.35149e+06	8.09853e+06	2.61881e+06	2.79178e+06	8.79606e+06
ID_706_POS	Unknown515	C27 H46 O8	498.319	13.067	Positive	3.28844e+07	2.82085e+07	2.70801e+07	1.85073e+07	9.71422e+06	1.80175e+07	8.66855e+06	7.8557e+06	7.06075e+07	7.26497e+07	5.35796e+07	5.6091e+07	2.60737e+07	7.11517e+07	5.39302e+07	6.36475e+07	6.13628e+07	3.44187e+07	2.19971e+06	5.19472e+06	2.38824e+06	4.36705e+06	2.80203e+06	3.10324e+06	2.76374e+06	1.87661e+06	2.49173e+06	7.95691e+06	1.08145e+07	2.33144e+06	2.20356e+06	1.81453e+06	1.36951e+06	9.9053e+06	3.60188e+06	3.6724e+06	2.35811e+08	1.16753e+06	1.88293e+07	3.16268e+06	3.82054e+06	1.34142e+06	6.00922e+06	4.56259e+07
ID_667_POS	Unknown480	C27 H49 N O8	515.346	13.068	Positive	1.54229e+07	1.29268e+07	1.28057e+07	8.6733e+06	4.36367e+06	8.73396e+06	4.21883e+06	3.82422e+06	3.35634e+07	3.25908e+07	2.44198e+07	2.67735e+07	8.35013e+06	3.36823e+07	2.49715e+07	3.11293e+07	2.86073e+07	1.6405e+07	1.06009e+06	2.45391e+06	1.10594e+06	2.05336e+06	1.29657e+06	1.44847e+06	1.12028e+06	948990	1.21868e+06	3.8994e+06	5.51271e+06	1.05342e+06	1.12213e+06	897204	697274	5.01174e+06	1.74652e+06	1.85537e+06	1.15637e+08	544255	8.29477e+06	1.48361e+06	1.9055e+06	658631	2.98839e+06	2.2024e+07
ID_626_POS	Unknown443	C32 H52 N4 O5	572.392	13.07	Positive	1.14405e+07	1.30285e+07	1.16581e+07	1.29767e+07	1.26258e+07	1.01349e+07	1.20983e+07	1.19905e+07	2.50052e+07	2.58637e+07	2.66593e+07	2.28445e+07	2.32693e+07	2.4231e+07	2.07963e+07	2.49258e+07	2.36476e+07	2.40059e+07	5.33538e+06	7.24921e+06	5.79682e+06	6.0925e+06	6.25743e+06	6.33499e+06	6.57143e+06	5.25308e+06	4.73945e+06	1.11639e+07	5.1724e+06	5.12535e+06	5.12041e+06	4.42271e+06	4.78829e+06	5.88906e+06	4.12041e+06	6.68693e+06	1.63642e+08	3.92667e+06	1.49974e+07	3.27794e+06	1.19478e+07	4.03353e+06	4.06041e+06	1.27265e+07
ID_741_POS	Unknown547	C25 H40 N6 O6	520.301	13.078	Positive	5.94463e+06	5.40392e+06	5.04766e+06	3.39993e+06	2.25404e+06	3.37596e+06	1.95677e+06	1.71219e+06	1.41928e+07	1.5369e+07	1.09358e+07	1.14946e+07	9.19042e+06	1.62466e+07	1.14322e+07	1.0369e+07	1.2804e+07	8.03543e+06	432034	917086	437019	815268	460640	678668	479811	397252	381064	1.5734e+06	2.00313e+06	385244	417256	346346	111200	1.75867e+06	661948	612239	4.40739e+07	191079	3.80532e+06	585489	671253	199510	1.15969e+06	8.37894e+06
ID_654_POS	Unknown469	C34 H54 O10	622.369	13.083	Positive	159812	226724	244851	241560	146889	117612	277506	95697.2	373266	505220	362143	377142	292090	268682	318067	303709	283549	409467	100050	110471	49390	94925.9	91606.7	91877.7	73307.7	76241.7	114625	194366	166964	61963.3	57388	95917.3	86540.9	57601.4	75957.4	166997	2.51084e+06	64839.3	106281	68788.3	104553	60286.6	70810	173162
ID_513_POS	Unknown341	C18 H44 N10 O P2	478.319	13.086	Positive	886440	1.08951e+06	956990	1.23915e+06	1.09842e+06	829759	1.05543e+06	964982	1.01795e+06	1.0796e+06	1.29174e+06	982295	1.21122e+06	2.28344e+06	2.41395e+06	2.06065e+06	2.12513e+06	2.29787e+06	436992	480559	599688	579608	548146	631493	384989	404868	497982	714232	546457	577147	687037	594749	500013	591396	439131	665384	3.6295e+07	405422	1.13318e+06	563106	907037	307802	509637	1.36209e+06
ID_328_POS	Unknown175	C31 H46 O2 S	482.32	13.089	Positive	63696.1	96477.2	88232.3	113574	87171	96597.8	108201	121976	507577	478694	510544	406539	460569	230167	261171	268057	327373	461380	68815.2	71177.7	70006.2	113579	73315.4	105107	87663.7	108066	112560	164109	82605.4	94413.1	81342.7	95786.7	81947.5	86862.8	81639	92793.6	8.63344e+06	101167	162914	97501.7	95205.4	87881.3	100367	105980
ID_686_POS	Unknown498	C25 H42 O7	454.293	13.122	Positive	2.99047e+07	2.69095e+07	2.52655e+07	1.53116e+07	9.75889e+06	1.62649e+07	8.62101e+06	7.41351e+06	4.46953e+07	5.09897e+07	5.96665e+07	5.69175e+07	3.50814e+07	6.44657e+07	5.95957e+07	4.95457e+07	5.80142e+07	4.04065e+07	1.16757e+06	3.12708e+06	1.3746e+06	3.00548e+06	1.55437e+06	1.86992e+06	1.57796e+06	963688	1.70852e+06	4.04276e+06	6.70129e+06	1.63421e+06	987438	595519	668640	4.88061e+06	2.10868e+06	2.31497e+06	2.3196e+08	891979	1.34569e+07	1.47583e+06	3.45112e+06	564315	2.71466e+06	4.36408e+07
ID_476_POS	Unknown308	C19 H47 N7 O5 S	485.335	13.124	Positive	64507.1	37701.9	83461.8	80688.8	83993.3	62992	60541.2	65745.5	148137	267816	275664	132740	401722	518338	305386	499415	279180	122389	44345	51707.6	41069.4	41863.7	41182.8	44230.5	44044.2	58476.3	48061.3	66086.4	56994	50842.3	43011.2	50588.9	43724.2	45676.7	43630.1	45308.2	1.41533e+06	57084.7	77033.8	54379.4	52032	49930.2	56045.1	257762
ID_192_POS	NP-007425	C28 H38 O6	492.249	13.131	Positive	1.07855e+07	9.28912e+06	8.64069e+06	5.03458e+06	3.03826e+06	5.1656e+06	2.68285e+06	2.18787e+06	1.53891e+07	1.6305e+07	1.5804e+07	1.24251e+07	7.53466e+06	1.76793e+07	1.30733e+07	1.23511e+07	1.61598e+07	9.31971e+06	367041	1.00761e+06	308283	937342	514444	416497	484079	227492	513955	1.22005e+06	2.27801e+06	431017	334833	158759	75609.8	1.60688e+06	591099	686630	7.39282e+07	152292	4.53184e+06	464349	1.13664e+06	154056	810259	1.43898e+07
ID_580_POS	Unknown401	C24 H53 N6 O P3 S	566.322	13.131	Positive	2.93588e+06	3.79544e+06	3.27753e+06	3.26676e+06	3.13444e+06	2.94675e+06	3.30631e+06	3.17658e+06	5.90302e+06	7.33072e+06	7.89608e+06	6.15596e+06	7.1733e+06	6.23869e+06	6.67914e+06	6.11454e+06	6.71845e+06	7.22522e+06	1.06227e+06	1.58972e+06	1.19653e+06	1.50587e+06	1.1827e+06	1.5264e+06	1.1312e+06	1.3848e+06	1.04942e+06	2.58905e+06	949893	1.04822e+06	1.02006e+06	813429	804147	1.26904e+06	898596	1.48402e+06	5.25403e+07	962871	3.42989e+06	803792	3.83628e+06	928597	918598	3.77405e+06
ID_599_POS	Unknown419	C30 H51 N5 O4	545.392	13.131	Positive	9.35745e+06	1.15249e+07	9.26221e+06	1.03456e+07	9.35167e+06	8.63202e+06	9.37839e+06	8.35669e+06	1.78185e+07	2.03294e+07	2.17819e+07	2.00689e+07	1.87478e+07	1.72621e+07	1.95303e+07	1.86442e+07	1.89866e+07	2.00225e+07	3.76396e+06	4.41861e+06	3.63129e+06	4.65546e+06	3.46131e+06	4.65807e+06	3.30494e+06	3.6349e+06	3.01417e+06	7.01644e+06	3.7115e+06	3.64209e+06	3.24093e+06	2.71912e+06	2.44647e+06	3.40259e+06	2.62126e+06	4.44152e+06	1.46042e+08	2.67828e+06	1.08509e+07	2.48024e+06	1.06016e+07	2.75052e+06	2.82674e+06	1.14118e+07
ID_609_POS	Unknown428	C25 H51 N4 O7 P	550.348	13.132	Positive	1.48139e+06	1.8463e+06	1.54763e+06	1.8755e+06	1.48451e+06	1.46482e+06	1.34012e+06	1.45096e+06	3.15669e+06	3.15348e+06	3.38405e+06	3.19137e+06	3.09303e+06	3.15023e+06	2.96775e+06	2.17146e+06	2.88633e+06	3.2145e+06	555693	693985	608147	682169	473721	777339	560290	526927	573908	1.05321e+06	588413	421012	443835	348142	362574	481448	390713	646414	2.3481e+07	403849	1.78742e+06	394466	1.71969e+06	366062	353851	1.74216e+06
ID_657_POS	Unknown471	C25 H45 N O7	471.32	13.135	Positive	1.09956e+07	9.84567e+06	9.62251e+06	5.70872e+06	3.72712e+06	6.22673e+06	3.38847e+06	2.83091e+06	1.83753e+07	1.83165e+07	2.32602e+07	2.31774e+07	1.1104e+07	2.44924e+07	2.15539e+07	1.72987e+07	2.06166e+07	1.3388e+07	237285	1.06298e+06	178177	989626	410202	570315	265080	336004	646593	1.36069e+06	2.61231e+06	488498	279693	200839	212001	1.5542e+06	1.00028e+06	695029	9.16261e+07	368726	4.92828e+06	519057	979640	191462	844711	1.73088e+07
ID_590_POS	Unknown410	C30 H48 N4 O4	528.366	13.138	Positive	1.41772e+07	1.76435e+07	1.44845e+07	1.59651e+07	1.43669e+07	1.32877e+07	1.44211e+07	1.33328e+07	2.76584e+07	3.17182e+07	3.39589e+07	3.0247e+07	2.98176e+07	2.74274e+07	3.01141e+07	2.77557e+07	2.95011e+07	3.13537e+07	5.50144e+06	6.81589e+06	5.56734e+06	6.94886e+06	5.28959e+06	7.13569e+06	5.09629e+06	5.79431e+06	4.79317e+06	1.0953e+07	5.32171e+06	5.22324e+06	4.80636e+06	3.95016e+06	3.68418e+06	5.26941e+06	3.96732e+06	6.69989e+06	2.28968e+08	4.363e+06	1.65265e+07	3.74246e+06	1.65824e+07	4.00736e+06	4.20256e+06	1.74349e+07
ID_639_POS	Unknown455	C21 H51 N6 O10 P	578.342	13.145	Positive	213369	234449	326050	204061	209560	125003	147005	147184	356106	379919	403287	406613	271881	445905	278111	250041	277266	291227	63505.4	124071	127802	105045	54731.4	58781.7	90638.9	79491	99107.2	76095.3	78619.8	68960.1	81487.9	67338.7	58108.9	82658.6	87857	141871	2.55931e+06	91421.3	166463	117766	139528	66356.6	94447.2	240448
ID_683_POS	Unknown495	C22 H40 N2 O9	476.275	13.154	Positive	7.47277e+06	7.06644e+06	6.40504e+06	3.99235e+06	2.55221e+06	4.45169e+06	2.26153e+06	2.07164e+06	9.50992e+06	1.48221e+07	1.17847e+07	1.52059e+07	1.54352e+07	2.09082e+07	2.13929e+07	1.2292e+07	1.95627e+07	1.65721e+07	285655	600625	197198	854096	271367	464208	347486	113486	408506	1.09608e+06	1.62193e+06	361009	159083	106615	49939.3	1.37151e+06	554845	538267	6.12593e+07	70798.3	3.59459e+06	569611	903615	59507.5	676355	1.08999e+07
ID_28_POS	2-[(3R,4S)-3-{[5-(Cyclohexylmethyl)-1,2-oxazol-3-yl]methyl}-4-piperidinyl]-N-(3-pyridinylmethyl)acetamide	C24 H34 N4 O2	410.266	13.188	Positive	2.19701e+07	1.88733e+07	1.72729e+07	1.12437e+07	6.5952e+06	1.24898e+07	5.42085e+06	5.3443e+06	4.7323e+07	4.65365e+07	4.53918e+07	5.16102e+07	5.21804e+07	5.58222e+07	6.83556e+07	6.22157e+07	7.28756e+07	5.73643e+07	424830	1.34526e+06	431746	1.75154e+06	997608	1.05765e+06	931929	764090	993251	1.23038e+06	4.50439e+06	1.08002e+06	782177	687945	771854	2.79351e+06	1.69776e+06	1.85616e+06	1.96737e+08	615284	5.85197e+06	866991	1.62431e+06	637212	1.3022e+06	1.96873e+07
ID_612_POS	Unknown430	C19 H40 N9 O P	441.308	13.192	Positive	61656.2	52114.6	106695	165936	113226	133048	75042.4	87715.1	525745	828037	535545	130835	601389	768778	682272	633301	847437	470090	55844.5	57051.9	57444.7	57989.2	66829	62126.9	67082.7	81061.2	63883.2	70419.7	64989.9	70322.2	62160	67142.8	62650.2	63660.8	66026.7	65491.7	1.46045e+06	66077.8	89539.8	60717.5	66172.9	62755	98294.3	218613
ID_366_POS	Unknown209	C14 H22 O5	270.146	13.193	Positive	130408	83290	51116.8	110910	62116.2	133991	81441.1	88603	218233	160532	137623	140688	139829	134255	86467.7	240640	126595	85410.8	56409.8	57629.4	85346.4	58576.2	67505.5	62755.8	67761.7	81881.8	64529.9	71132.5	65647.8	71034.1	62789.3	67822.5	63284.4	64305.2	79811.4	112630	1.89561e+06	66746.7	69520	70411.4	66842.8	63390.3	106018	111646
ID_554_POS	Unknown379	C28 H44 N4 O3	484.339	13.203	Positive	1.64254e+07	1.90236e+07	1.58057e+07	1.78353e+07	1.76677e+07	1.38236e+07	1.67592e+07	1.61502e+07	4.27248e+07	4.12778e+07	3.7479e+07	3.96609e+07	3.24325e+07	3.5369e+07	4.30317e+07	3.45124e+07	3.53941e+07	3.33362e+07	4.37758e+06	6.82621e+06	4.6351e+06	5.09088e+06	4.85377e+06	4.93413e+06	5.455e+06	4.4509e+06	3.80365e+06	8.82173e+06	5.18181e+06	4.22852e+06	4.7449e+06	2.89894e+06	3.13992e+06	4.71551e+06	4.32692e+06	8.29405e+06	3.22636e+08	2.81347e+06	1.58515e+07	1.95001e+06	1.53854e+07	2.69159e+06	3.66531e+06	1.60081e+07
ID_535_POS	Unknown361	C27 H51 N O7	501.366	13.204	Positive	9.1612e+06	1.06211e+07	9.21712e+06	9.93363e+06	1.00862e+07	7.9425e+06	9.03611e+06	7.96914e+06	2.33196e+07	2.26234e+07	2.1214e+07	2.27605e+07	1.80934e+07	1.95166e+07	2.38302e+07	1.91797e+07	1.95834e+07	1.78584e+07	2.25907e+06	3.96504e+06	2.67574e+06	2.90052e+06	2.84631e+06	2.77689e+06	3.15483e+06	2.53537e+06	2.21477e+06	4.88921e+06	2.96957e+06	2.51343e+06	2.82234e+06	1.67706e+06	1.739e+06	2.69981e+06	2.41446e+06	4.4606e+06	1.95438e+08	1.5318e+06	8.98326e+06	1.13033e+06	8.44366e+06	1.40332e+06	2.17699e+06	8.68897e+06
ID_574_POS	Unknown397	C27 H55 P S3	506.322	13.204	Positive	3.10785e+06	3.4369e+06	2.7853e+06	3.31654e+06	3.1061e+06	2.4543e+06	3.07971e+06	2.96961e+06	8.07244e+06	7.59724e+06	6.67413e+06	6.58681e+06	5.90901e+06	6.34016e+06	7.44748e+06	5.7622e+06	6.27209e+06	6.00061e+06	888570	1.22554e+06	805455	953568	728944	898391	937374	792467	599275	1.63047e+06	868716	689106	709473	568999	607196	915867	735495	1.52279e+06	5.02579e+07	479247	2.80393e+06	393344	2.86905e+06	526964	643577	2.85919e+06
ID_604_POS	Unknown423	C24 H46 N2 O8 S	522.296	13.205	Positive	3.74736e+06	4.4507e+06	3.45972e+06	4.05102e+06	4.06988e+06	3.0407e+06	4.21449e+06	4.54886e+06	1.03e+07	9.88004e+06	8.62956e+06	9.25189e+06	7.63529e+06	8.61307e+06	1.05159e+07	8.59023e+06	8.62134e+06	8.45838e+06	1.17804e+06	1.58173e+06	1.0995e+06	1.17889e+06	1.06625e+06	1.19338e+06	1.24377e+06	955635	926664	2.05471e+06	1.17913e+06	938228	1.01722e+06	564440	735646	1.02252e+06	900805	2.1279e+06	6.70127e+07	667945	3.65082e+06	369712	3.62932e+06	636473	768598	4.0119e+06
ID_691_POS	Unknown501	C34 H46 O3 S	534.316	13.205	Positive	360929	323531	347105	293877	198210	219191	216268	121207	565104	495545	465525	396888	277759	391249	257222	389583	341067	275121	51760.5	89775.1	64103.1	91450.6	61941.7	61938.5	102818	74812.1	67229.9	180888	108399	59510.3	57614.2	63724.8	70882.6	82565.5	61198.1	93447.2	2.54207e+06	65072.5	159762	56608.2	126734	58165.7	76134.9	190137
ID_438_POS	Unknown274	C51 H65 N3 O	735.512	13.221	Positive	78939.2	129054	90749.5	96394.4	129583	104475	101225	237084	335550	218531	246034	197397	187111	252266	219145	106216	107921	108361	86942.9	71628.7	182573	81305.3	218071	101234	114923	144665	120145	370645	158394	80610.3	128784	93706.6	78657.3	121243	174959	104636	2.01458e+06	90358.3	417124	84425.1	101450	85177.8	103129	92075.6
ID_617_POS	Unknown435	C39 H67 N O4 P2	675.455	13.23	Positive	238758	368282	169187	206449	163413	166814	202180	100687	356704	359442	460563	423169	320229	504007	178935	474683	313110	247047	127238	101598	65275.9	118338	131484	119260	97139.6	150146	88408.1	119428	95837.7	72958.8	95846.5	84812	107991	72339.5	75027.9	117741	2.82491e+06	81781.5	78205.8	76411.5	219370	77092.7	93340.3	342382
ID_701_POS	Unknown510	C23 H41 N O6	427.293	13.233	Positive	5.5916e+06	4.96334e+06	4.5941e+06	2.95516e+06	2.04041e+06	3.47958e+06	1.64603e+06	216459	1.03457e+07	2.66745e+07	1.60143e+07	1.98342e+07	1.76022e+07	2.17688e+07	2.25819e+07	2.04444e+07	2.11425e+07	1.74537e+07	129047	318900	52121.1	176295	169866	101216	155578	66434.2	149398	342444	1.14903e+06	191832	67657.2	61973.3	50803.5	566564	357514	279413	5.66488e+07	59758.9	1.52089e+06	70367.5	276739	56332.7	221213	5.44407e+06
ID_29_POS	2-[(3R,4S)-3-{[5-(Cyclohexylmethyl)-1,2-oxazol-3-yl]methyl}-4-piperidinyl]-N-(3-pyridinylmethyl)acetamide	C24 H34 N4 O2	448.222	13.241	Positive	261026	447287	74599.3	76802.9	111303	133500	73594.3	80880.7	1.89712e+07	1.8864e+07	1.54019e+07	1.85851e+07	1.34256e+07	1.76395e+07	1.79927e+07	1.67974e+07	1.67468e+07	1.57819e+07	71087.3	66701.7	87410.8	51341.4	52208.2	53820.7	226563	69967.4	64090.1	479859	69693.4	71411.2	156307	108023	55849.3	54202	56942.9	601773	7.19073e+06	80491.4	62611.5	61380.5	103551	61927.7	74979.2	187974
ID_188_POS	N-cyclohexyl-2-[(5,8-dimethylquinolin-4-yl)oxy]-N-phenylacetamide	C25 H28 N2 O2	388.222	13.259	Positive	2.72165e+06	2.82181e+06	2.25899e+06	1.49187e+06	1.07194e+06	1.44679e+06	759473	754732	1.09725e+07	1.05787e+07	1.09446e+07	1.56902e+07	8.75305e+06	1.1943e+07	1.09555e+07	9.83558e+06	1.37487e+07	6.99801e+06	52155.5	48736.7	88864.9	53333.2	103360	53212.2	104063	68906.5	67055.9	95690	307972	110988	70326.7	65725.3	53946.2	98123	203035	69707	2.41551e+07	74070.5	356728	63130.2	77334.3	59743.2	68620.7	1.77748e+06
ID_281_POS	Unknown132	C23 H22 O	314.167	13.259	Positive	40831.2	43063.2	41969.2	62347.3	62575.3	63334.2	66324.7	84979.5	245602	277803	273486	294537	261010	198991	304448	176089	284718	300617	46770.8	48116.6	47651.1	48668.8	50215.3	52535.2	48797.3	68029.8	55275.3	59506.5	54316.3	56200	54948.1	64889.1	53259.8	57052.8	61757	54025.3	2.15227e+06	62616.2	64799.9	62326.9	60728.7	58983.1	67747.5	66325.7
ID_607_POS	Unknown426	C30 H49 N P2	485.335	13.274	Positive	211239	453542	322738	372073	324066	286527	267571	257889	515828	625965	526853	545230	362935	529245	208824	265800	378997	184534	65077.2	61720.3	63458	103240	105567	70432.2	69347.9	87263.4	102155	106282	75928.8	96589.2	70483.3	83234.8	76730.8	165632	115393	108712	4.15027e+06	82163.4	265704	79948.2	181256	82026.7	91286.3	226326
ID_738_POS	Unknown544	C32 H42 O2 S	490.29	13.275	Positive	299384	396716	303117	314912	234866	210192	85803.6	166229	429013	651219	491353	472433	201263	305323	266890	264759	442066	167500	49387	53692.1	90548.9	84392.4	57528.1	71532.4	87779.1	75912.8	171681	121081	66052.5	68139.8	61315.3	120673	66750.1	70493.2	68913.1	65503.7	2.75039e+06	71476.1	67111.7	69549.1	68809.7	71357.2	79412.3	162151
ID_30_POS	2-[(3R,4S)-3-{[5-(Cyclohexylmethyl)-1,2-oxazol-3-yl]methyl}-4-piperidinyl]-N-(3-pyridinylmethyl)acetamide	C24 H34 N4 O2	432.248	13.279	Positive	5.87256e+06	5.10936e+06	4.75854e+06	3.02912e+06	367241	3.50924e+06	146755	185322	2.1212e+07	2.65674e+07	2.22357e+07	2.61364e+07	2.01011e+07	2.65634e+07	2.62911e+07	2.3348e+07	2.65381e+07	2.2903e+07	43054.2	46807.3	62454.9	49979.7	60618.9	53414.2	52591.9	79901.4	59753.9	61516.8	57582.7	59402.3	53453	60454.7	128393	64520.6	72312.1	57104.3	5.60616e+07	117531	58506.2	60631	3.58826e+06	73642.5	69229.5	5.16914e+06
ID_52_POS	3-Hydroxy-5, 8-tetradecadiencarnitine	C21 H37 N O5	383.267	13.282	Positive	2.21563e+06	1.98853e+06	1.66841e+06	1.08029e+06	762010	1.26938e+06	681552	623989	9.66457e+06	9.30287e+06	9.27872e+06	1.38682e+07	8.41312e+06	1.05908e+07	1.07103e+07	1.03808e+07	1.31735e+07	7.72402e+06	52396.1	80344.9	76032.5	53061.4	53243.7	91102.1	77833.1	70259.1	83889.9	87464.3	176846	101281	56748.8	64182.3	61778.9	120825	63780.8	70867.7	1.83157e+07	78148.1	273386	64369.3	142346	84235.9	100110	1.43781e+06
ID_27_POS	2-[(1S,4S,5S)-4-{[(Cyclohexylcarbamoyl)amino]methyl}-5-isopropyl-2-methyl-2-cyclohexen-1-yl]-N-(3-pyridinylmethyl)acetamide	C26 H40 N4 O2	462.295	13.283	Positive	4.71686e+06	5.44086e+06	4.29544e+06	4.37193e+06	4.02283e+06	3.61964e+06	3.61957e+06	3.72161e+06	1.0595e+07	1.29823e+07	1.22395e+07	1.34316e+07	1.19586e+07	1.04451e+07	1.08626e+07	9.37736e+06	1.07239e+07	9.84763e+06	635699	1.04024e+06	641692	855551	846589	961916	751004	325839	715704	1.59472e+06	883864	770151	500023	269001	443915	1.01378e+06	707583	1.3805e+06	8.20538e+07	360836	2.83914e+06	312259	3.78538e+06	341681	469957	3.97213e+06
ID_508_POS	Unknown337	C25 H47 N O6	457.34	13.283	Positive	9.20735e+06	1.04606e+07	8.30622e+06	7.99549e+06	8.3845e+06	7.69472e+06	7.3008e+06	7.52229e+06	1.91344e+07	2.44062e+07	2.23204e+07	2.51268e+07	2.40064e+07	2.02404e+07	2.06913e+07	1.77381e+07	2.14498e+07	1.80672e+07	1.31284e+06	2.15001e+06	1.30375e+06	1.69808e+06	1.67291e+06	1.62768e+06	1.66922e+06	812857	1.2943e+06	3.5074e+06	1.72723e+06	1.46013e+06	987616	752579	886261	1.82166e+06	1.51681e+06	2.7489e+06	1.7746e+08	775200	5.74447e+06	534895	6.8222e+06	646476	1.03035e+06	8.23402e+06
ID_608_POS	Unknown427	C25 H38 N2 O7	478.269	13.283	Positive	4.28086e+06	4.38489e+06	3.66661e+06	3.80488e+06	3.79626e+06	3.11563e+06	2.96762e+06	2.86096e+06	8.23732e+06	1.15252e+07	1.04182e+07	1.12627e+07	9.70439e+06	9.08535e+06	9.4541e+06	7.90477e+06	1.00861e+07	9.73381e+06	492714	907313	500341	594725	687799	865062	494310	342068	655489	1.67277e+06	731040	807794	357990	231557	292485	801946	617938	690754	6.07205e+07	361142	2.55834e+06	241046	3.1612e+06	199837	513314	3.43068e+06
ID_381_POS	Unknown222	C30 H49 N O S	471.355	13.284	Positive	127514	122426	96375.6	125777	155597	135288	110722	191934	197208	470634	491819	444343	608664	320647	503043	819637	491891	572394	61499.4	84165	59969.2	124895	62494.2	90214.2	85519.8	89345.8	86774.7	150669	71754.4	74021.9	66608.3	75333.3	72512.3	81637.1	74862	71158.2	3.38125e+06	77646.3	148005	75552.9	119708	77517.1	86267.6	103590
ID_435_POS	Unknown271	C32 H70 N9 O P S2	691.486	13.286	Positive	166227	229577	119406	104309	87547	478363	232478	156614	401650	466742	500422	566221	478270	458245	591366	555999	602683	359954	83249.5	71942	70768.3	81882	73748	81949	77336.7	105435	121596	166582	84675.8	196102	120305	213683	139165	90368.5	155727	196110	3.62624e+06	168356	193184	99244.3	168447	129995	239849	565001
ID_527_POS	Unknown354	C20 H43 N8 O2 P	458.326	13.287	Positive	56878.6	80357.3	92020	85162	91888.2	80425.7	74678.7	98376.6	54207.9	127663	163862	209047	146956	95101	96728.4	181564	116245	107132	56167.5	55678.4	54769.9	56880.6	57076	60789.3	59853.5	81599.6	68004.4	70010.7	65533.4	67604.3	60833.4	68802	66225.6	69939.2	68371.6	64988.9	1.11629e+06	70914.4	66584.3	69002.5	72754.3	70796.4	78788.2	78616.9
ID_528_POS	Unknown355	C26 H40 N4 O2	440.313	13.287	Positive	1.86582e+07	2.07965e+07	1.66989e+07	1.66914e+07	1.673e+07	1.48047e+07	1.42785e+07	1.46972e+07	3.89976e+07	5.03702e+07	4.62801e+07	5.11204e+07	4.68533e+07	4.09837e+07	4.25275e+07	3.62244e+07	4.38501e+07	3.88691e+07	2.56395e+06	4.17379e+06	2.50229e+06	3.24402e+06	3.26622e+06	3.57574e+06	2.95996e+06	1.58313e+06	2.73298e+06	6.67656e+06	3.57269e+06	3.18807e+06	1.93564e+06	1.34762e+06	1.70368e+06	3.67755e+06	2.97039e+06	4.95667e+06	3.33195e+08	1.70011e+06	1.145e+07	1.15187e+06	1.41588e+07	1.2577e+06	2.22262e+06	1.61053e+07
ID_614_POS	Unknown432	C15 H40 N8 O7 S	476.275	13.287	Positive	3.60166e+06	4.28964e+06	3.55086e+06	3.73829e+06	3.80077e+06	3.42369e+06	3.03419e+06	3.21008e+06	7.77828e+06	1.08748e+07	1.00383e+07	1.10354e+07	1.03349e+07	6.72999e+06	9.06676e+06	8.1787e+06	9.95426e+06	8.73627e+06	492714	907313	500341	594725	687799	775688	494310	309701	655489	1.43986e+06	719446	789510	357990	231557	292485	800779	617938	837530	6.32286e+07	361142	2.23712e+06	241046	3.22535e+06	199837	513314	3.44318e+06
ID_4_POS	(2R)-1-{[(2-Aminoethoxy)(hydroxy)phosphoryl]oxy}-3-hydroxy-2-propanyl (11Z)-11-icosenoate	C25 H50 N O7 P	507.332	13.295	Positive	80475.5	73413.4	72931	112121	124677	103308	105660	139190	470264	83305	239549	109293	516857	497709	276305	414024	493548	362206	79469.4	78777.3	77492	80478.3	80754.8	86008.6	84684.6	115452	96217	99055.6	92720.9	111100	86402.5	97345.5	93700.2	98954.6	96736.5	91950.4	7.52699e+06	100334	94207.8	104808	97740.8	100167	111475	132132
ID_591_POS	Unknown411	C33 H61 N O10	631.429	13.295	Positive	263018	290348	193857	237920	183487	243274	246909	182570	365302	532435	477803	532947	391716	581224	463856	366812	397473	309318	61221.7	53362.4	52491.8	82165.6	94927.5	70041.5	83944.1	95937.1	65175.7	191579	62807.6	86612.8	71389.8	65940.2	217681	67030.1	65527.7	62285.7	3.96075e+06	67964.7	79753.3	66132.4	187318	67851.7	75511.1	183101
ID_194_POS	NP-020870	C24 H30 O4	404.196	13.313	Positive	5.36729e+06	203455	113410	71076.3	1.88939e+06	184870	69816.7	245161	1.34451e+07	1.29309e+07	1.08273e+07	1.65337e+07	1.04364e+07	1.06988e+07	1.19701e+07	1.06136e+07	1.12749e+07	7.87336e+06	52510.6	52053.4	51204.1	162789	65234.6	69861	54844.5	76287	89215.8	79016.4	661693	94657.8	67563.1	64322.5	61913.9	81125.8	58776.4	83392.3	527689	63980.5	62062.1	103999	67883.1	125103	72974	174905
ID_199_POS	Palmitelaidic acid	C16 H30 O2	254.224	13.324	Positive	264161	54537.1	255316	347645	238897	76745.1	75926	101030	236211	119802	220839	226678	438321	466611	346507	358027	216001	98352.7	59036	258356	180019	206557	347236	257542	311662	147865	250424	231720	360555	66879.4	64186.4	245643	387011	269629	359603	256832	1.77342e+06	206225	68801.3	305961	380402	302046	387166	371157
ID_525_POS	Unknown352	C24 H43 N O6	441.309	13.345	Positive	92814.1	197112	111250	75332	113541	78503.6	360017	96358.5	242676	217209	179839	246449	83948.2	300344	205875	194050	265820	85126.7	55251.1	75402.1	57595.1	69130.5	57497.4	65919	59229.6	84244.7	68937.8	69091.7	75498.5	70565.9	65866.9	68017.3	67230.1	73411.1	67908.8	64986.4	2.74063e+06	74710.8	204704	82151.3	72227.9	74112	79166.3	268206
ID_563_POS	Unknown387	C22 H42 N2 O3 S2	446.264	13.348	Positive	221713	179335	160633	114845	81839.1	70907	131900	129055	314754	366931	278441	243904	88686.6	285440	123942	125634	232060	128558	49904.6	52081.6	52021.8	51094.3	49799.4	83614.1	53498.1	69215.6	62266.8	62405.9	83833.2	63737.4	59493.2	61435.4	60724.4	66307.3	61337.5	59060.1	1.71352e+06	67481.2	146344	74201.7	109452	66940.3	71505.5	214933
ID_572_POS	Unknown395	C27 H47 Cl3	476.274	13.348	Positive	185300	241821	132338	174070	119980	86808.7	128736	86405.9	561812	404334	477204	764348	443212	504506	403426	329324	517080	344286	49544.4	51705.7	51646.3	50725.5	49440	62707.2	53111.9	68716	61817.4	61955.5	67700.5	63277.3	59063.8	60992	60286.1	65828.7	60894.7	65605.9	2.46671e+06	66994.1	63806	73666.1	104947	66457.2	70989.4	120574
ID_401_POS	Unknown240	C35 H69 N O5 S2	647.46	13.351	Positive	242627	286061	273683	307661	242790	107934	301099	246819	770505	653879	565722	854521	639529	540164	810053	713147	961723	515455	324421	115075	67812.5	68317.2	115845	105049	84351.1	99189.6	192991	81348.6	162112	185704	77551.7	95626.3	239956	86434.2	255876	135749	6.00489e+06	143811	314131	96724.9	262083	87259.4	107802	359307
ID_465_POS	Unknown299	C31 H66 N4 O P2 S3	668.389	13.359	Positive	130868	78999.4	76656.6	78124.9	65701.2	138069	109974	99931	184910	183111	176545	233831	125642	106278	184675	103909	167202	135171	127779	91195	79157.8	97195.3	66930.8	64986	61425.5	82716.2	71493.6	133359	79882.4	73182.1	120787	70539	69876.3	94503.5	70426.5	68215.8	2.04558e+06	77480.6	86135.1	69859.5	103917	72607.4	131895	80379.2
ID_553_POS	Unknown378	C24 H59 N7 O5 P2	587.403	13.367	Positive	222873	420098	232671	299491	299452	78760.2	323382	299293	533693	678691	469639	695380	398268	362157	412476	394361	561118	340840	60052.8	69993.7	57783.4	66164.6	64749	91434.3	86715.4	80019.8	119472	129563	62464.5	94950.9	66082.2	68239.6	69977.4	106689	68130.8	65992.1	4.47938e+06	75430.4	154114	66827.6	101855	99573.4	81003	163780
ID_575_POS	Unknown398	C43 H44 O3	608.332	13.367	Positive	152339	146361	50289	241980	121079	83585	137127	100995	248809	237970	294511	413714	169849	176113	159137	168827	123417	302831	63731.6	86180.6	61323.1	77926.6	68715.5	78189.1	66170.7	84921.8	84844.5	72770.2	108834	69500.6	70130.4	72419.9	74264.1	122411	88872.9	115620	1.93488e+06	80051.2	75761.2	70921.4	76903	80002.7	85965.2	155740
ID_763_POS	Unknown567	C19 H33 N O4	339.241	13.369	Positive	37821.7	55715.6	64752	55272.9	46483.3	53601.2	63370.6	88539.5	2.02753e+06	2.27571e+06	2.04985e+06	2.99572e+06	2.4041e+06	2.28881e+06	2.61274e+06	2.21383e+06	2.59675e+06	2.37821e+06	43918.7	40193.9	42259	41505.5	47353.2	45977.2	43458.2	58521.2	50581.3	61911	45682.4	47894.2	44701.9	49906	51176.9	50120.3	49826.4	48262.3	349490	54214.7	52208.5	48873.3	58991.9	51369.4	58530.1	56867.8
ID_190_POS	Nor-9-carboxy-δ9-THC	C21 H28 O4	344.196	13.37	Positive	41350	87418.7	88161.5	62584.4	91562.5	66952.3	74904.2	70349.5	3.35252e+06	3.72881e+06	3.54601e+06	4.1783e+06	3.31828e+06	3.54764e+06	3.04063e+06	2.69339e+06	3.50407e+06	2.80841e+06	67182.5	40628.3	49032.6	41954	47864.9	46474.1	43927.8	71199.7	51127.9	50689.3	46176.1	48411.8	54990	50445.2	51729.9	50661.9	65133.3	48783.8	1.02704e+06	54800.6	52772.7	49401.4	54272	51924.5	98874.3	70355.3
ID_761_POS	Unknown565	C16 H28 N2 O5 S	360.17	13.37	Positive	66769.9	72644.9	40943.7	94145.3	45813.1	64092.2	99263	68594	3.85893e+06	4.57766e+06	4.03465e+06	4.85295e+06	4.00914e+06	3.45566e+06	3.53701e+06	2.83413e+06	3.71695e+06	3.01684e+06	46809.1	57424.4	41649.7	40907.1	46670.5	45314.3	56318.8	57677.5	49852.1	49424.4	63354.4	56451.5	44057.4	53927.2	50439	49397.7	55160.6	47566.5	83657.9	63077.4	51455.8	48168.7	60665.9	75954.1	62913.7	86177.4
ID_406_POS	Unknown245	C24 H45 N O5	427.329	13.371	Positive	158985	163173	201370	222981	160906	172261	264742	184169	464154	465357	375081	667054	468530	280255	754384	584680	840631	593609	60071	55224.8	57800.9	56770.3	71285.2	62886.6	62370	102884	88446.8	118917	102777	65508.7	61142.2	96767.6	69998.5	151846	68151.4	122650	3.98747e+06	75453.2	126376	66847.8	212894	106044	81027.5	339865
ID_9_POS	(4S)-4-{[(9Z)-3-Hydroxy-9-hexadecenoyl]oxy}-4-(trimethylammonio)butanoate	C23 H43 N O5	413.314	13.372	Positive	7.5473e+06	9.28444e+06	6.58909e+06	8.34035e+06	7.7979e+06	5.83401e+06	6.51525e+06	5.88111e+06	2.04583e+07	2.41579e+07	2.03061e+07	2.5876e+07	2.02574e+07	2.00343e+07	2.03969e+07	1.90803e+07	2.12728e+07	1.7688e+07	525398	1.10997e+06	524410	938822	742735	958664	872591	61771.1	684156	1.51349e+06	936381	745890	241798	186139	251309	818529	849373	2.10579e+06	1.77226e+08	224153	3.6485e+06	148529	5.80447e+06	164512	432954	6.58731e+06
ID_486_POS	Unknown317	C19 H39 N4 O4 P	418.269	13.373	Positive	4.5574e+06	5.80159e+06	4.17733e+06	5.23076e+06	4.66843e+06	3.8806e+06	3.58574e+06	3.07042e+06	1.38627e+07	1.55319e+07	1.3047e+07	1.54831e+07	1.27478e+07	1.29269e+07	1.17663e+07	1.07918e+07	1.313e+07	1.10923e+07	299802	598154	357644	623584	382014	664859	518756	121020	472844	935098	787077	453383	218324	134345	135924	435949	468557	1.56125e+06	1.01069e+08	166491	2.24906e+06	94333.7	4.11397e+06	132701	182135	3.86971e+06
ID_494_POS	Unknown324	C25 H45 N O5	439.329	13.373	Positive	56414	84423.5	72198.6	99477.2	130117	81712.1	105489	94877.5	196614	153939	153764	182470	101041	178759	107703	154962	151275	185739	56108.4	51897.1	53988.1	53025.5	60496.2	58738.3	58255.8	74763.9	64620.3	76586	65589.5	61187.4	57109	63757.5	65381.1	64031.3	75955.9	61657.6	1.91204e+06	70476	66699.1	62438.2	79853.8	70433.3	75682.6	97008.2
ID_67_POS	5-[(10Z)-14-(3,5-dihydroxyphenyl)tetradec-10-en-1-yl]benzene-1,3-diol	C26 H36 O4	434.243	13.373	Positive	4.18443e+06	4.90027e+06	3.18135e+06	4.58941e+06	4.14572e+06	3.59015e+06	3.51101e+06	2.23882e+06	1.11922e+07	1.34438e+07	1.11883e+07	1.37387e+07	1.07575e+07	1.01131e+07	1.07392e+07	9.48383e+06	1.1585e+07	9.45802e+06	210028	598907	224167	557111	354498	485497	488199	79901.4	362761	828827	526715	365665	125773	119078	128393	375747	385365	1.12583e+06	7.3381e+07	117531	2.09065e+06	55333.5	3.42657e+06	64292	118181	3.38457e+06
ID_210_POS	Pimilprost	C23 H40 O5	396.287	13.374	Positive	1.67252e+07	2.04426e+07	1.42271e+07	1.8562e+07	1.69817e+07	1.36076e+07	1.40525e+07	1.16e+07	4.65986e+07	5.44387e+07	4.56711e+07	5.65327e+07	4.49124e+07	4.43502e+07	4.426e+07	4.06289e+07	4.74131e+07	3.9574e+07	1.16298e+06	2.32855e+06	1.12709e+06	2.16139e+06	1.53658e+06	2.18135e+06	1.96168e+06	352588	1.44757e+06	3.32454e+06	2.30603e+06	1.6219e+06	647853	516426	592435	1.68469e+06	1.81075e+06	4.90366e+06	3.63406e+08	569440	8.19232e+06	386196	1.36814e+07	429064	803807	1.42125e+07
ID_8_POS	(4R,5S,9S,10R,12S,13S)-1,5,9-Trimethyl-11,14,15,16-tetraoxatetracyclo[10.3.1.0~4,13~.0~8,13~]hexadecan-10-ol	C15 H24 O5	284.162	13.375	Positive	124581	162017	79447.9	126790	143008	147229	111978	131993	349820	381929	357327	428181	339640	427111	446463	459391	497895	390358	51582	47710.4	49632.8	64346.4	55615.9	55885.8	74920.6	68732.6	59407.3	92624.7	55214.4	80486.8	52501.9	62988.4	60106.7	64560.5	63010.3	56683.6	3.97669e+06	64790.6	85356.6	54387.6	136119	64751.3	69577.1	94869
ID_468_POS	Unknown300	C23 H42 O6	414.298	13.378	Positive	71371.6	60062.9	69228.7	91359.8	81308.5	108175	67963.6	83162.4	87274.2	151526	161245	188452	126165	200055	104003	82234	124705	68597.4	49180.4	45489	47321.8	46478.1	53026.4	51485.6	51117	65532.4	56641.3	71231.6	52588.8	53632.2	50057.4	55168.6	57308.1	56125	55795.9	54044.4	1.47617e+06	61773.9	58463.4	70963.8	92705.6	61736.5	66337.6	73517.1
ID_7_POS	(2S)-2,3-Dihydroxypropyl (9Z)-9-hexadecenoate	C19 H36 O4	328.261	13.384	Positive	47457.6	55814.4	82458.8	70067.7	98371.1	67357	135482	96921.6	463025	499538	420546	547038	276178	457932	331851	355705	400491	367177	55189.6	68322	53103.9	52157.2	59505.5	70348.8	57362.8	73539.6	63562.1	78108.4	59014.5	60185.4	77453.8	61909.4	93012.1	76938.3	62613.4	60647.9	1.03616e+07	69321.9	115954	58191.3	98737.8	69279.9	74443.2	140366
ID_488_POS	Unknown319	C37 H48 N6 O S	624.364	13.422	Positive	76249.4	111591	95564.3	221552	71334.9	203577	169091	185652	266806	323167	368458	211520	177899	235613	216883	607267	162169	271994	99096.7	105426	56214.2	61830.7	91294.1	92464.3	215270	78313.3	86541.3	92237.5	98778.7	63091.8	96358.5	62845.5	97437.9	101257	60988.9	108569	3.54929e+06	74657.6	63786.1	66462.8	78490.3	80511.3	80899.2	110983
ID_446_POS	Unknown281	C28 H57 N7 O7	603.434	13.423	Positive	396967	402334	350497	360541	364375	314982	327222	310499	852235	953850	805348	806537	806073	772901	817892	1.0068e+06	1.08073e+06	814589	73458.7	99800.2	80849.9	133588	74330.5	142010	333190	80138.5	201911	138168	375046	92480	114404	94442.3	108050	75382.6	66242	144863	8.54461e+06	209397	376904	72187.4	276362	79677.6	152095	353662
ID_369_POS	Unknown211	C24 H37 N5 O2	427.293	13.427	Positive	110665	267072	47403.6	129068	155248	97021	186370	176680	730965	678538	567380	724862	644286	616301	452172	606065	470108	500779	52932.1	52343.6	52376.2	70148.9	58888.9	65427.1	59379.5	69697.7	63126.6	80935.7	62000.8	60439.9	59713.6	61204	61424.6	59551.2	58386.3	94866.5	4.76566e+06	72296.8	58994.8	64361.1	87409.9	64397.9	85631.7	300232
ID_379_POS	Unknown220	C24 H28 N6 O3	448.222	13.427	Positive	226901	282310	328098	247224	174813	143340	132295	200810	1.4278e+06	1.01441e+06	904198	990786	909464	1.11882e+06	791522	976348	911103	885705	77590.9	60899.8	50781.7	58052.7	57096.2	56156	57571.8	67575.9	61204.9	58562	60418.7	72270.7	57895.8	59005.5	59554.6	57738.4	56608.9	94414.1	7.18834e+06	70095.9	90374.1	62401.8	141129	62437.4	75956.1	270476
ID_547_POS	Unknown372	C11 H30 N8 O9	418.212	13.435	Positive	51576.3	57304.6	145137	119139	80708.6	109869	70890.8	102598	163783	192659	155722	67807.3	91050.6	99213.2	75199.5	136704	144906	191057	54644.5	57650.2	54070.6	61812.5	74609.4	59792.9	61300.5	71952.5	65168.8	64700.8	89584.9	62395.2	62217.5	63184	63411.7	61477.8	60275.1	62392.6	2.00226e+06	74635.7	87654.4	66443.2	97977.6	66481.2	80875.4	88578.5
ID_593_POS	Unknown413	C23 H50 N8 P2 S2	564.306	13.441	Positive	125612	191251	116122	179332	86997.8	102032	140570	86043.2	336199	262249	222154	198650	296379	157762	186377	257942	270728	170441	47249	49848	46752.8	53446.9	52566.3	87116.6	53004.2	102454	56349	97310.1	59452.9	69327	53302.4	54632.9	71575.4	70556.3	52117.6	100333	2.70698e+06	64534.6	64686.1	57451	113122	57483.8	69929.9	173000
ID_187_POS	N-cyclohexyl-2-[(5,8-dimethylquinolin-4-yl)oxy]-N-phenylacetamide	C25 H28 N2 O2	388.222	13.442	Positive	2.72165e+06	2.82181e+06	2.25899e+06	3.08073e+06	2.74292e+06	1.94672e+06	1.79331e+06	1.47061e+06	1.09725e+07	1.05787e+07	1.09446e+07	1.56902e+07	8.75305e+06	1.1943e+07	1.09555e+07	9.83558e+06	1.37487e+07	6.99801e+06	104524	321905	82724.1	247727	118350	380557	210959	62900.2	222602	436134	411212	193255	53889.8	55234.9	55433.9	170446	337897	802441	2.41551e+07	65245.8	632052	61675.7	2.06219e+06	58117.2	70700.5	1.89795e+06
ID_415_POS	Unknown253	C27 H56 N5 P3	543.377	13.442	Positive	142106	287564	321445	81494	170574	84000.7	252409	188017	517971	466738	447314	522714	537674	401365	391594	449926	463154	366956	62529.2	63872.1	82419.4	62008.1	60986.4	59982.2	61494.5	72180.2	65375.1	68762.6	64209.2	62592.7	61840.5	63384	63612.4	58883.5	60465.9	125407	5.41937e+06	74871.9	61096.1	66653.5	87681.8	66691.6	81131.4	247507
ID_390_POS	Unknown230	C19 H30 N6 O2	374.243	13.478	Positive	3.88704e+06	5.3393e+06	4.21926e+06	3.8487e+06	3.31004e+06	2.51812e+06	2.2734e+06	1.92774e+06	1.48858e+07	1.34362e+07	1.33408e+07	1.66107e+07	1.34477e+07	1.34778e+07	1.15134e+07	1.0892e+07	1.26541e+07	1.11744e+07	122211	331575	114995	304907	198049	352540	223507	61542	103942	401655	521452	202284	98186.4	51203.7	85393.7	247624	254829	968996	1.0929e+08	60525.2	748626	47701.6	2.54453e+06	54825.2	91633.8	2.44023e+06
ID_106_POS	cis-5-Tetradecenoylcarnitine	C21 H39 N O4	369.288	13.479	Positive	5.33079e+06	6.82029e+06	5.58626e+06	5.16336e+06	4.93165e+06	3.6498e+06	3.88434e+06	2.96293e+06	2.00385e+07	1.92156e+07	2.13353e+07	2.43032e+07	2.00147e+07	2.01724e+07	1.91319e+07	1.94616e+07	1.99266e+07	1.69791e+07	130720	470175	242300	376352	278049	367762	245113	61741.1	254213	526093	607123	427340	141372	51369.4	49349.4	375289	461360	1.35791e+06	1.6421e+08	100894	1.25926e+06	47856	3.3773e+06	68003.4	88262	3.71641e+06
ID_327_POS	Unknown174	C13 H20 O4	240.136	13.479	Positive	381170	508038	481860	502825	459009	420486	496177	337446	1.53814e+06	1.5173e+06	1.75447e+06	1.82967e+06	1.70005e+06	1.59575e+06	1.63147e+06	1.77134e+06	1.72493e+06	1.57045e+06	49525	52743.1	49979.2	89659.1	100933	86099	50285.7	66630	83045.4	109894	59752	161502	68703.3	90769.9	53257	52187	59587	81695.2	1.55779e+07	65529.1	88596.9	51645.3	328468	59357.9	60683.3	281849
ID_447_POS	Unknown282	C13 H30 N9 O3 P	391.22	13.479	Positive	932101	1.05843e+06	889938	870614	881437	453103	524027	298860	3.22403e+06	2.99833e+06	2.90896e+06	3.78256e+06	2.72829e+06	2.8409e+06	2.39763e+06	2.18404e+06	2.24613e+06	2.34563e+06	54294.3	79107.4	61294.7	124317	82229.1	67149.2	69801.2	96825.9	86459.4	204603	127230	75514.4	59629.5	60775.6	58824.5	66858.3	81326.5	170092	2.2745e+07	71839.7	146162	59187.5	583973	79004.4	67538.9	470563
ID_68_POS	5-[3-(ethoxycarbonyl)-4-piperidinoanilino]-3,3-dimethyl-5-oxopentanoic acid	C21 H30 N2 O5	390.217	13.479	Positive	3.87951e+06	4.05685e+06	4.72096e+06	3.92818e+06	3.40495e+06	2.4888e+06	2.16717e+06	1.64819e+06	1.44717e+07	1.34971e+07	1.38066e+07	1.71383e+07	1.33997e+07	1.23638e+07	1.07344e+07	1.01353e+07	1.12813e+07	1.04262e+07	104524	380537	82426.8	297706	150755	409683	212111	78870.4	236587	455053	443543	208474	51248.2	49505.3	52203.3	181891	327042	935056	1.00203e+08	58517.6	734003	67829.9	2.34492e+06	64353.8	112831	2.25375e+06
ID_124_POS	Ebelactone B	C21 H36 O4	352.261	13.48	Positive	1.32204e+07	1.63455e+07	1.4618e+07	1.30393e+07	1.17925e+07	8.79211e+06	8.49458e+06	6.6515e+06	4.99792e+07	4.66617e+07	4.89928e+07	5.86285e+07	4.73778e+07	4.6615e+07	4.19965e+07	4.12024e+07	4.43671e+07	3.90904e+07	411683	1.23668e+06	494446	1.0311e+06	686267	1.21396e+06	733039	318580	655817	1.44435e+06	1.63754e+06	898351	411027	254545	286439	861946	1.10188e+06	3.35311e+06	3.79932e+08	339732	2.80247e+06	262864	8.38586e+06	292667	423125	8.51044e+06
ID_383_POS	Unknown224	C24 H37 N5	395.303	13.481	Positive	47518.7	48434.3	154782	65965.1	82439.7	161949	99593.6	94779.1	288364	190474	256007	435723	303883	244271	256715	197097	407117	250784	52961.2	53123.8	53447	50914.5	58027.8	57386.6	54498.5	71253	59650.2	60110.4	63897.8	58845.9	58165.5	62119.5	57380.2	55808	57278.1	59630.5	2.71196e+06	70075.8	70116.5	55228.7	76062.1	63476.4	65880.6	117166
ID_294_POS	Unknown144	C23 H37 N5	383.303	13.482	Positive	82556.8	135969	113270	143833	72484.3	98039.9	82075.7	165891	558958	424936	456480	904301	578227	649562	619438	657202	693638	588543	60216.6	60401.5	60768.9	57889.5	65977.3	65248.2	61964.5	82076.7	78096.2	68345.2	72651.4	66907.4	66133.8	70629.5	65241	63453.3	65124.9	120876	5.37438e+06	79675.8	106243	65643.6	230326	72172.3	74905.9	104332
ID_516_POS	Unknown344	C26 H53 N4 O7 P	564.364	13.493	Positive	48922.2	66838.8	56226.3	52931.9	92141.1	51654	130680	184705	127585	114498	101456	89620.1	209565	63726.6	170723	145426	133821	223696	42497.3	42343.5	59004.9	43415.5	46562.9	46048.3	43730.9	87808.7	55115.7	48234	51273.1	47219.3	46673.3	49846.1	46418.5	44781.6	45961.3	69671.9	1.291e+06	56230.4	53998.8	43812.2	58825.8	50934.9	53352.6	52907.2
ID_396_POS	Unknown236	C30 H57 N O8	559.408	13.499	Positive	383977	438149	414128	364955	396112	364927	384710	202663	1.17257e+06	884413	814866	1.10102e+06	978730	800057	1.33262e+06	1.0242e+06	956139	1.03416e+06	110972	168651	113350	75435.4	105138	67374.1	106557	80278.8	104950	125052	96714.8	80564.2	99897.7	114735	136035	74453.7	68709.2	185937	1.04146e+07	108196	355634	88852.6	669653	128039	79367.8	221292
ID_485_POS	Unknown316	C39 H50 P2	580.338	13.501	Positive	300977	130354	93336	101173	297412	102251	183090	149748	295298	337859	297470	317391	349646	214595	370059	304634	351216	294223	98149.9	106366	86939.7	85606.2	59481.6	62511.8	81404.2	74485.2	76000.2	176558	84404.6	65733.8	59878.2	63675.9	59430.2	80174.1	79628.5	81701.3	3.9334e+06	93055.1	96831.7	66503.4	75797	65066.7	73639.9	148470
ID_479_POS	Unknown310	C24 H44 N2 O9	504.306	13.514	Positive	76587.7	67528.1	71463.4	141124	83853.5	84499.2	175306	98373.6	286936	239022	220915	229305	249837	166296	209093	163598	160263	123805	54712.9	55675.6	51105.5	52967.3	54373.6	63001.5	75408.8	81278.5	67241.7	63283.6	71242.1	62778.2	65112.4	60812.8	66384	65974.4	66911.2	75354.5	2.43417e+06	78453.5	65735.5	67694.4	65867	63887.4	74181.8	64771.3
ID_348_POS	Unknown193	C27 H49 N O7	499.351	13.521	Positive	145401	156164	138114	159423	79614.7	144344	99810.4	125763	510502	500135	423429	481792	478839	353335	618035	399171	404543	280694	65205.8	67429.9	73399.7	63125.4	64801.4	75083.9	72030.2	84778.6	80137.3	78675.9	85073.5	74817.8	77599.6	85216	97176.3	78626.9	79743.4	76233	4.66274e+06	93499.3	147473	93030.8	170010	77859.4	88408.4	237801
ID_536_POS	Unknown362	C25 H45 O9 P	520.28	13.523	Positive	75700.5	61800.2	228045	192481	139136	117790	148101	121386	334653	197458	414969	245584	268890	295394	210753	117667	201414	96490.9	62936.1	65082.9	70844.8	60928.2	62545.8	72470.4	69523	81827.7	77347.9	75937.4	82112.4	72213.6	74898.6	82249.9	93793.8	75890.2	76967.8	73579.5	2.62055e+06	90244.9	133077	89792.7	75766.7	75149.3	85331.1	85228.7
[truncated: 33 more rows]
[truncated: 18 more columns]

## Sheet: all compounds Negative
TOTAL 446
[truncated: 448 more rows]
[truncated: 14 more columns]

## Sheet: significant Positive
TOTAL 106
[truncated: 107 more rows]

## Sheet: significant Negative
TOTAL 67
[truncated: 68 more rows]
