# Supplementary material for: Metabolic fingerprinting of chemotherapy-resistant prostate cancer stem cells. An untargeted metabolomic approach by liquid chromatography-mass spectrometry
Source: Front Cell Dev Biol. 2022 Oct 17;10:1005675. doi: 10.3389/fcell.2022.1005675 (PMC9618794; doi:10.3389/fcell.2022.1005675)
Supplement: Supplementary file 2 [file Table1.XLSX]

## Sheet: Hoja1
DOWN
Positives
ID		NAME (MS/MS; if red only accurate mass/isotope pattern)	FORMULA	MOL WEIGHT	RT	Company	reference	CAS N	TLC
ID_241_POS		trans-3-Indoleacrylic acid	C11H9NO2	187.063	7.67	Merk	I3807	29953-71-7	0.98
ID_70_POS	BO	L-Octanoylcarnitine	C15 H29 N O4	287.209	6.628	Merk	50892	25243-95-2	0.97
ID_151_POS	BO	L-Hexanoylcarnitine	C13 H25 N O4	259.178	1.06	Merk	91388	22671-29-0	0.97
ID_679_POS	Colina	Phosphocholine	C5 H14 N O4 P	183.066	1.06	Cymit	TR-P354508	3616-04-4/ 107-73-3
ID_222_POS	Nos	spermidine	C7 H19 N3	145.158	0.864	Fisher	10294750	124-20-9	0.99
ID_842_POS	NAGG	N-Acetylaspartylglutamic acid (neurotrasmisor)	C11 H16 N2 O8	304.09	4.001	Merk	A5930	3106-85-2	0.97
ID_144_POS	NAGG	L-(+)-Aspartic acid	C4 H7 N O4	133.038	2.125	Merk	A9006	617-45-8	0.99
ID_183_POS	NAGG	N-Acetyl-L-aspartic acid (alto en neuronas)	C6 H9 N O5	175.048	2.028	Merk	920	997-55-7	99% (T)
ID_846_POS	NOS	Valine	C5 H11 N O2	117.079	1.552	Merk	94640	516-06-3	99% (NT)
ID_155_POS		L-Phenylalanine	C9 H11 N O2	165.079	5.067	Merk	P1751	673-06-3	89% (HPLC)
ID_845_POS		Hydroxyhydroquinone	C6 H6 O3	126.032	5.751	Merk	173401	533-73-3	0.99
ID_58_POS		DL-Methionine sulfoxide (methionine S-oxide)	C5 H11 N O3 S	165.046	1.916	Fisher	A18081	62697-73-8	0.98
ID_146_POS		L-Cysteinylglycine (Cys-Gly)	C5 H10 N2 O3 S	178.041	2.15	Merk	C0166	19246-18-5	0.85
UP
Positives
ID		NAME (MS/MS; if red only accurate mass/isotope pattern)	FORMULA	MOL WEIGHT	RT	Company	reference	CAS N	TLC
ID_176_POS	NOS	N3,N4-Dimethyl-L-arginine SDMA	C8 H18 N4 O2	202.143	1.218	Merk	D4268	220805-22-1	98%(TLC)
ID_114_POS		D-(+)-Proline	C5 H9 N O2	115.064	1.216	Merk	171824	609-36-9	0.99
ID_117_POS		dihydropyranone	C5 H6 O2	98.037	1.217	Merk	262102	3393-45-1	0.9
ID_152_POS		L-Histidine	C6 H9 N3 O2	155.069	1.036	Merk	H8000	4998-57-6	99%(TLC)
ID_280_POS	PARP	ADP-ribose	C15 H23 N5 O14 P2	559.071	2.018	Merk	A0752	68414-18-6	0.93
DOWN
Negatives
ID		NAME (MS/MS; if red only accurate mass/isotope pattern)	FORMULA	MOL WEIGHT	RT	Company	reference	CAS N	TLC
ID_357_NEG		D-(+)-Tryptophan	C11 H12 N2 O2	204.089	5.458	Merk	T3300	54-12-6	99%(HPLC)
ID_342_NEG	BO	Acetyl-CoA	C23 H38 N7 O17 P3 S	809.126	5.084	Merk	10101893001	72-89-9	0.85
ID_322_NEG		L-Phenylalanine	C9 H11 N O2	165.078	4.918
ID_315_NEG	BO	Coenzyme A	C21 H36 N7 O16 P3 S	767.116	4.852	Merk	C4282	85-61-0	85% (HPLC)
ID_61_NEG	Colina	Phosphorylcholine (Demanyl phosphate)	C4 H12 N O4 P	169.05	1.055	Cymit	3D-GAA90962	6909-62-2
ID_152_NEG	Nos	5-Aminovaleric acid	C5 H11 N O2	117.078	1.381	Merk	123188	660-88-8	0.97
ID_246_NEG		S-Nitroso-L-glutathione (GSNO)	C10 H16 N4 O7 S	336.073	2.365	Merk	N4148	57564-91-7	0.97
ID_545_NEG		lauroleic acid (dodec-11-enoic acid)	C12 H22 O2	198.161	11.11	Merk	73079	65423-25-8	98%(CG)
UP
Negatives
ID		NAME (MS/MS; if red only accurate mass/isotope pattern)	FORMULA	MOL WEIGHT	RT	Company	reference	CAS N	TLC
ID_208_NEG		ethyl argininate	C8 H18 N4 O2	202.142	1.598	Merk	A2883	28696-31-3	0.98
ID_95_NEG		L-Histidine	C6 H9 N3 O2	155.068	1.139
ID_175_NEG		Glutamylalanine	C8 H14 N2 O5	218.09	1.459	Merk	483834	5875-41-2	0.98
ID_242_NEG		ADP-ribose	C15 H23 N5 O14 P2	559.072	2.198
